# Supplementary material for: The associations of physical activity and sedentary behavior with self-rated health in Chinese children and adolescents
Source: PLoS One. 2024 May 31;19(5):e0304693. doi: 10.1371/journal.pone.0304693 (PMC11142714; doi:10.1371/journal.pone.0304693)
Supplement: S1 File — (XLSX) [file pone.0304693.s001.xlsx]

## Sheet: Sheet1
Area	School grade	Gender	Age	Ethnicity	MVPA weekdays	MVPA weekend	School-based physical activity	Extracurricular physical activity	Watching TV Weekdays	Use phone/ipad Weekdays	Use computer Weekdays	Watching TV Weekend	Use phone/ipad Weekend	Use computer Weekend	Homework Weekdays	Homework Weekend	Self-rated health
3	9	1	16	1	5	2	2	3	3	3	3	3	3	3	2	2	2
3	9	1	15	1	5	1	2	4	3	3	3	3	3	3	2	2	3
1	7	1	13	1	3	1	1	1	3	3	3	3	3	3	1	1	3
2	9	1	15	1	2	1	4	3	3	3	3	3	3	3	1	1	2
3	9	1	15	1	4	3	2	2	3	3	3	3	3	3	2	3	3
1	10	1	16	1	5	1	3	3	3	3	3	3	3	3	2	3	2
1	10	1	16	1	5	1	3	3	3	3	3	3	3	3	2	3	2
1	4	1	10	1	1	3	4	4	3	3	3	3	3	3	2	3	1
1	4	1	10	1	1	3	4	4	3	3	3	3	3	3	2	3	1
1	11	1	17	1	1	1	3	2	3	3	3	3	3	3	0	3	2
1	11	1	17	1	1	1	3	2	3	3	3	3	3	3	0	3	2
1	7	1	14	1	6	2	2	3	3	3	3	3	3	3	3	3	2
3	7	1	13	1	4	3	4	4	3	3	3	3	3	3	3	3	1
1	7	1	12	1	5	1	3	1	3	3	3	3	3	3	3	3	2
1	7	1	12	1	5	1	3	1	3	3	3	3	3	3	3	3	2
1	10	1	16	1	5	1	3	2	3	3	3	3	3	3	3	3	2
1	10	1	16	1	5	1	3	2	3	3	3	3	3	3	3	3	2
4	9	1	15	1	5	1	3	4	3	3	3	3	3	3	3	3	3
1	7	1	14	1	4	2	3	2	3	3	3	3	3	3	3	3	1
3	9	1	16	1	4	2	3	3	3	3	3	3	3	3	3	3	1
2	9	1	16	1	4	1	4	1	3	3	3	3	3	3	3	3	2
1	3	1	8	1	3	2	3	3	3	3	3	3	3	3	3	3	2
1	3	1	8	1	3	2	3	3	3	3	3	3	3	3	3	3	2
1	4	1	9	1	2	3	3	3	3	3	3	3	3	3	3	3	1
1	4	1	9	1	2	3	3	3	3	3	3	3	3	3	3	3	1
2	7	1	14	1	1	1	4	3	3	3	3	3	3	3	3	3	2
2	8	1	14	1	1	1	4	4	3	3	3	3	3	3	3	3	3
3	7	1	13	1	2	2	3	2	3	3	3	2	3	3	0.5	3	1
3	7	1	15	1	6	2	1	1	2	3	2	3	3	3	2	2	2
2	8	1	15	1	1	1	2	1	1	3	3	3	3	3	0	0	2
2	9	1	17	1	6	2	2	3	1	3	3	3	3	3	3	3	2
3	7	1	14	1	2	3	2	3	2	3	2	3	3	2	1	2	2
3	7	1	14	1	4	2	4	4	3	2	2	2	2	3	1	2	3
3	7	1	13	1	3	2	4	4	3	2	2	3	2	2	2	3	1
1	3	1	8	1	6	2	2	2	3	1	3	3	1	3	3	3	4
1	3	1	8	1	6	2	2	2	3	1	3	3	1	3	3	3	4
3	9	1	16	1	3	2	3	2	2	2	3	2	2	3	3	3	1
1	10	1	15	1	2	1	3	3	3	3	0.5	3	3	2	3	3	3
1	10	1	15	1	2	1	3	3	3	3	0.5	3	3	2	3	3	3
1	4	1	10	1	3	2	3	1	2	2	2	3	3	3	0.5	1	2
1	4	1	10	1	3	2	3	1	2	2	2	3	3	3	0.5	1	2
3	9	1	15	1	4	2	4	4	3	0	3	3	3	3	1	3	1
1	7	1	13	1	4	3	3	4	1	2	3	3	3	3	1	3	1
1	7	1	13	1	4	3	3	4	1	2	3	3	3	3	1	3	1
1	10	1	15	1	3	2	4	3	2	2	2	3	3	3	3	3	3
1	10	1	15	1	3	2	4	3	2	2	2	3	3	3	3	3	3
1	7	1	11	1	3	2	3	2	2	2	3	2	2	2	2	2	1
1	7	1	11	1	3	2	3	2	2	2	3	2	2	2	2	2	1
1	10	1	16	1	2	1	3	3	0.5	3	3	1	3	3	3	3	2
1	10	1	16	1	2	1	3	3	0.5	3	3	1	3	3	3	3	2
2	7	1	14	1	1	2	3	4	2	2	2	2	3	3	2	3	3
2	9	1	16	1	2	2	4	3	1	3	2	2	3	2	2	2	2
2	9	1	16	1	2	1	4	2	1	3	2	2	2	3	0.5	1	2
2	8	1	15	1	4	3	4	3	3	0	3	2	2	3	2	3	2
1	11	1	16	1	6	1	3	3	2	3	1	2	3	2	3	3	3
1	11	1	16	1	6	1	3	3	2	3	1	2	3	2	3	3	3
3	7	1	13	1	3	2	4	2	3	2	0.5	3	2	3	3	3	3
3	7	1	14	1	4	1	4	4	3	1	1	3	3	3	1	2	2
1	4	1	9	1	4	3	3	3	2	3	2	1	2	1	2	1	1
1	4	1	9	1	4	3	3	3	2	3	2	1	2	1	2	1	1
2	7	1	14	1	1	1	1	2	1	3	1	3	3	3	3	2	3
3	9	1	15	1	2	2	2	2	1	2	2	3	3	3	2	3	3
2	8	1	15	1	6	1	1	3	3	3	0	3	3	0	0.5	1	1
3	7	1	13	1	3	2	2	3	3	2	1	3	2	1	0.5	1	1
3	9	1	15	1	4	2	3	4	2	2	2	2	2	2	2	2	3
1	5	1	11	1	3	2	3	3	2	1	3	2	3	1	2	1	2
1	5	1	11	1	3	2	3	3	2	1	3	2	3	1	2	1	2
1	5	1	10	1	2	2	3	3	2	2	2	2	2	2	1	1	2
1	5	1	10	1	2	2	3	3	2	2	2	2	2	2	1	1	2
1	11	1	16	1	5	3	3	3	0	3	3	0	3	3	2	2	2
1	11	1	16	1	5	3	3	3	0	3	3	0	3	3	2	2	2
3	9	1	16	1	2	1	4	1	0	3	3	0	3	3	2	2	2
1	7	1	12	1	1	2	2	2	0	3	3	0	3	3	0.5	0.5	3
1	7	1	12	1	1	2	2	2	0	3	3	0	3	3	0.5	0.5	3
4	9	1	16	1	4	2	3	4	3	0	3	3	0	3	2	3	1
1	11	1	16	1	4	2	3	2	0	3	3	0	3	3	2	3	2
1	11	1	16	1	4	2	3	2	0	3	3	0	3	3	2	3	2
1	5	1	10	1	1	1	1	2	3	3	0	3	3	0	3	3	1
1	5	1	10	1	1	1	1	2	3	3	0	3	3	0	3	3	1
3	9	1	17	1	3	1	4	4	2	2	2	2	2	2	3	3	2
1	7	1	13	1	6	2	2	3	2	0.5	2	3	3	3	2	1	3
4	7	1	13	1	1	1	3	1	2	2	2	3	1	1	2	1	3
1	4	1	9	1	4	3	3	3	1	3	2	0.5	1	3	0.5	0	2
1	4	1	9	1	4	3	3	3	1	3	2	0.5	1	3	0.5	0	2
2	7	1	13	1	5	2	3	4	1	2	2	2	2	3	0.5	0.5	2
1	7	1	13	1	1	2	3	3	3	2	0.5	2	3	0.5	1	2	3
1	7	1	13	1	1	2	3	3	3	2	0.5	2	3	0.5	1	2	3
1	11	1	16	1	6	1	1	3	0	2	3	0.5	3	3	1	2	4
1	11	1	16	1	6	1	1	3	0	2	3	0.5	3	3	1	2	4
1	11	1	17	1	3	2	2	1	0	3	3	0	3	1	1	0	2
1	11	1	17	1	3	2	2	1	0	3	3	0	3	1	1	0	2
2	7	1	13	1	1	1	4	4	3	0	1	3	3	3	3	0.5	2
1	7	1	14	1	5	2	1	3	2	1	1	3	3	3	2	3	3
2	7	1	13	1	2	2	2	2	2	2	0	3	3	3	2	3	2
1	7	1	14	1	2	1	2	2	1	0	3	3	3	3	2	3	4
3	7	1	13	1	3	2	2	3	0.5	0.5	3	3	3	3	2	3	3
2	7	1	13	1	2	1	2	2	2	1	1	3	3	3	3	3	3
3	9	1	16	1	6	2	2	2	1	3	0	3	3	3	3	3	2
1	3	1	8	1	5	2	4	3	2	2	1	3	2	1	2	2	2
1	3	1	8	1	5	2	4	3	2	2	1	3	2	1	2	2	2
1	3	1	8	1	3	2	1	2	3	2	0	2	2	2	3	2	1
1	3	1	8	1	3	2	1	2	3	2	0	2	2	2	3	2	1
1	5	1	10	1	6	2	3	1	2	2	2	0	0.5	3	2	3	2
1	5	1	10	1	6	2	3	1	2	2	2	0	0.5	3	2	3	2
1	10	1	15	1	3	2	3	2	0.5	2	2	1	3	3	2	2	1
1	10	1	15	1	3	2	3	2	0.5	2	2	1	3	3	2	2	1
2	7	1	13	1	5	2	3	2	3	1	0.5	3	2	2	3	3	3
3	9	1	16	1	2	1	2	2	3	0.5	0.5	3	3	2	3	3	3
3	7	1	13	1	2	1	2	2	0.5	2	2	3	3	0.5	1	1	2
3	9	1	15	1	5	2	2	3	1	2	0.5	3	3	3	3	3	2
1	7	1	14	1	4	2	3	3	0	3	2	0	3	2	1	1	2
1	10	1	16	1	5	2	3	2	0	3	2	0	3	2	3	2	2
1	10	1	16	1	5	2	3	2	0	3	2	0	3	2	3	2	2
1	10	1	17	1	6	2	3	3	0	3	2	0	3	2	3	3	1
1	10	1	17	1	6	2	3	3	0	3	2	0	3	2	3	3	1
1	5	1	10	1	1	1	3	2	0	3	2	0	3	2	3	3	3
1	5	1	10	1	1	1	3	2	0	3	2	0	3	2	3	3	3
1	11	1	16	1	4	2	3	3	2	0.5	2	2	1	3	2	3	2
1	11	1	16	1	4	2	3	3	2	0.5	2	2	1	3	2	3	2
3	7	1	13	1	6	1	3	1	3	2	1	0.5	0.5	1	1	1	2
1	6	1	13	1	6	2	4	3	0	3	3	0	2	0	1	1	1
1	6	1	13	1	6	2	4	3	0	3	3	0	2	0	1	1	1
3	9	1	16	1	4	1	3	2	1	1	2	2	2	3	2	2	2
2	8	1	15	1	1	2	3	4	1	1	2	3	3	1	0	0	3
3	7	1	13	1	3	2	3	2	2	1	1	3	2	2	2	3	3
2	7	1	13	1	1	1	3	4	2	0.5	1	3	2	3	1	2	2
3	7	1	14	1	4	3	2	2	2	0.5	1	3	3	2	3	3	2
3	9	1	16	1	4	2	4	4	2	0.5	0.5	3	3	3	0	0	2
1	11	1	16	1	1	1	1	3	2	1	2	1	2	1	1	1	5
1	11	1	16	1	1	1	1	3	2	1	2	1	2	1	1	1	5
1	6	1	12	1	4	3	3	3	1	1	1	3	3	3	1	3	1
1	6	1	12	1	4	3	3	3	1	1	1	3	3	3	1	3	1
1	11	1	16	1	2	1	3	3	1	1	1	3	3	3	1	3	3
1	11	1	16	1	2	1	3	3	1	1	1	3	3	3	1	3	3
2	7	1	13	1	2	3	2	3	0	1	2	3	3	3	2	3	2
1	3	1	8	1	2	3	3	4	2	2	0.5	2	2	1	1	2	3
1	3	1	8	1	2	3	3	4	2	2	0.5	2	2	1	1	2	3
1	5	1	10	1	1	1	1	2	1	0.5	3	1	2	2	3	3	2
1	5	1	10	1	1	1	1	2	1	0.5	3	1	2	2	3	3	2
3	9	1	15	1	4	2	4	3	2	2	0	3	3	0	2	2	2
2	9	1	16	1	3	2	2	3	2	1	1	3	2	1	0	0	2
3	9	1	16	1	4	3	2	4	1	2	1	2	2	2	1	2	1
1	11	1	17	1	5	1	3	2	0	3	1	0	3	3	2	3	1
1	11	1	17	1	5	1	3	2	0	3	1	0	3	3	2	3	1
1	10	1	16	1	4	1	3	1	0	2	2	0	3	3	2	3	2
1	10	1	16	1	4	1	3	1	0	2	2	0	3	3	2	3	2
1	11	1	16	1	3	3	3	4	0	2	2	0	3	3	3	3	4
1	11	1	16	1	3	3	3	4	0	2	2	0	3	3	3	3	4
1	6	1	11	1	3	2	2	2	3	1	1	1	1	1	2	1	2
1	6	1	11	1	3	2	2	2	3	1	1	1	1	1	2	1	2
1	7	1	12	1	4	2	3	3	1	2	2	1	1	1	2	1	3
1	7	1	12	1	4	2	3	3	1	2	2	1	1	1	2	1	3
3	7	1	13	1	3	2	3	3	0	0	3	2	3	3	3	3	2
2	7	1	13	1	2	3	4	3	3	0	0.5	3	0.5	3	0.5	3	2
3	9	1	15	1	6	1	2	2	2	1	1	2	1	2	1	1	2
1	11	1	16	1	4	1	3	3	2	2	2	0	0	0	3	3	2
1	11	1	16	1	4	1	3	3	2	2	2	0	0	0	3	3	2
1	11	1	17	2	3	2	3	2	1	3	0	2	3	0	3	3	2
1	11	1	17	2	3	2	3	2	1	3	0	2	3	0	3	3	2
1	7	1	12	1	6	2	2	4	3	0.5	1	2	0.5	1	1	1	3
1	7	1	12	1	6	2	2	4	3	0.5	1	2	0.5	1	1	1	3
1	5	1	10	1	1	1	4	4	3	0.5	0	3	3	0	2	1	1
1	5	1	10	1	1	1	4	4	3	0.5	0	3	3	0	2	1	1
1	11	1	16	1	4	1	3	2	0	3	0.5	0	3	3	3	3	2
1	11	1	16	1	4	1	3	2	0	3	0.5	0	3	3	3	3	2
3	9	1	16	1	3	2	2	3	2	0.5	0.5	3	2	2	1	2	2
1	7	1	14	1	4	2	4	3	1	1	1	2	3	2	1	2	2
2	7	1	13	1	4	2	2	2	1	1	1	3	2	2	2	2	3
2	8	1	14	1	4	2	2	2	1	1	1	3	3	1	2	3	3
1	11	1	16	1	1	1	2	2	1	3	0	0.5	3	1	2	3	3
1	11	1	16	1	1	1	2	2	1	3	0	0.5	3	1	2	3	3
1	7	1	12	1	3	2	3	3	1	1	1	1	3	3	3	3	1
1	7	1	12	1	3	2	3	3	1	1	1	1	3	3	3	3	1
1	11	1	16	1	5	2	3	2	0.5	1	1	3	3	2	2	0	2
1	11	1	16	1	5	2	3	2	0.5	1	1	3	3	2	2	0	2
3	9	1	16	1	1	1	2	3	0	0.5	3	0.5	2	3	1	3	3
3	7	1	13	1	6	2	3	4	1	0.5	0.5	3	3	3	1	2	2
1	7	1	13	1	2	1	3	1	3	0.5	0.5	3	0.5	0.5	1	1	3
1	7	1	13	1	2	1	3	1	3	0.5	0.5	3	0.5	0.5	1	1	3
1	4	1	10	1	5	2	2	3	2	1	1	2	1	1	1	1	1
1	4	1	10	1	5	2	2	3	2	1	1	2	1	1	1	1	1
1	7	1	12	1	6	2	4	3	1	1	2	1	1	2	2	1	3
1	7	1	12	1	6	2	4	3	1	1	2	1	1	2	2	1	3
1	3	1	8	1	6	2	3	3	1	1	2	2	1	1	1	1	1
1	3	1	8	1	6	2	3	3	1	1	2	2	1	1	1	1	1
2	7	1	13	1	4	3	2	4	1	1	2	1	1	2	0	0	2
1	11	1	16	1	6	2	3	3	0	2	2	0	3	1	1	2	2
1	11	1	16	1	6	2	3	3	0	2	2	0	3	1	1	2	2
1	5	1	10	1	4	2	3	3	1	2	1	2	1	1	3	2	2
1	5	1	10	1	4	2	3	3	1	2	1	2	1	1	3	2	2
1	4	1	10	1	6	2	4	4	0	2	2	0	2	2	3	0	2
1	4	1	10	1	6	2	4	4	0	2	2	0	2	2	3	0	2
1	11	1	16	1	4	2	3	3	0	2	2	0	3	1	3	1	3
1	11	1	16	1	4	2	3	3	0	2	2	0	3	1	3	1	3
3	7	1	14	1	5	1	2	3	1	0.5	0.5	3	3	3	2	3	2
3	9	1	15	1	2	2	3	4	0.5	1	0.5	3	3	3	3	3	3
1	11	1	16	1	1	2	2	4	0	2	2	0	2	2	3	3	3
1	11	1	16	1	1	2	2	4	0	2	2	0	2	2	3	3	3
1	7	1	14	1	2	2	2	2	2	0.5	1	2	2	1	1	1	3
3	7	1	14	1	4	1	2	1	2	0.5	1	3	1	1	2	3	1
1	11	1	17	1	1	1	3	2	0.5	3	1	0	2	0.5	3	3	2
1	11	1	17	1	1	1	3	2	0.5	3	1	0	2	0.5	3	3	2
2	7	1	14	1	3	2	2	4	1	1	1	2	2	2	2	0	2
2	7	1	13	1	4	1	2	4	0.5	3	0.5	1	0.5	2	1	1	3
1	11	1	16	1	6	1	3	4	0	3	1	0	3	0.5	2	1	2
1	11	1	16	1	6	1	3	4	0	3	1	0	3	0.5	2	1	2
1	11	1	16	1	4	1	3	3	0	3	0	0	3	3	1	1	2
1	11	1	16	1	4	1	3	3	0	3	0	0	3	3	1	1	2
2	9	1	16	1	4	2	3	3	0	0	3	3	0	3	3	0.5	3
1	11	1	16	1	3	1	3	2	0	3	0	0	3	3	2	3	3
1	11	1	16	1	3	1	3	2	0	3	0	0	3	3	2	3	3
1	11	1	16	1	6	2	3	4	1	1	1	2	2	2	3	3	2
1	11	1	16	1	6	2	3	4	1	1	1	2	2	2	3	3	2
1	10	1	15	1	5	2	3	3	0	2	1	0	3	3	3	3	3
1	10	1	15	1	5	2	3	3	0	2	1	0	3	3	3	3	3
1	4	1	10	1	3	2	1	3	2	2	0.5	0.5	1	0.5	2	0.5	1
1	4	1	10	1	3	2	1	3	2	2	0.5	0.5	1	0.5	2	0.5	1
2	7	1	13	1	2	1	1	3	2	0.5	0	3	2	2	1	0.5	2
1	7	1	13	1	4	2	2	3	1	1	0.5	3	2	2	0.5	0	1
3	7	1	14	1	4	1	2	1	0.5	1	1	2	2	3	1	2	2
2	9	1	17	1	4	3	2	3	2	1	0.5	3	1	0.5	2	3	1
1	7	1	13	1	3	2	4	3	1	1	0.5	3	2	2	2	3	1
3	7	1	13	1	4	2	4	4	0.5	0	3	1	0.5	3	3	3	3
2	7	1	13	1	4	1	2	2	0.5	1	0.5	3	3	2	0.5	1	3
1	6	1	12	1	5	2	3	3	3	1	0	0	3	0	1	0.5	1
1	6	1	12	1	5	2	3	3	3	1	0	0	3	0	1	0.5	1
1	3	1	8	1	6	2	3	3	2	1	1	1	1	1	1	1	2
1	3	1	8	1	6	2	3	3	2	1	1	1	1	1	1	1	2
2	7	1	16	1	4	2	2	4	2	1	1	1	1	1	1	0.5	4
1	7	1	13	1	3	3	2	3	1	2	1	1	1	1	1	1	2
3	9	1	16	1	3	2	4	2	0	1	1	2	3	3	2	3	2
1	7	1	13	1	4	2	2	3	0.5	0.5	0.5	3	3	3	0	0	2
2	7	1	14	1	3	2	2	2	2	0.5	1	2	1	1	2	2	2
1	7	1	12	1	2	2	3	3	2	1	0.5	2	1	1	3	1	2
1	7	1	12	1	2	2	3	3	2	1	0.5	2	1	1	3	1	2
2	7	1	14	1	6	2	1	2	1	0.5	0	3	3	3	2	3	3
1	4	1	9	1	3	3	4	2	0.5	0.5	0.5	3	3	3	1	3	1
1	4	1	9	1	3	3	4	2	0.5	0.5	0.5	3	3	3	1	3	1
1	10	1	16	1	5	2	3	3	0	1	0.5	3	3	3	2	3	1
1	10	1	16	1	5	2	3	3	0	1	0.5	3	3	3	2	3	1
1	11	1	16	1	3	1	3	2	0	3	0.5	0.5	3	0.5	2	3	2
1	11	1	16	1	3	1	3	2	0	3	0.5	0.5	3	0.5	2	3	2
2	8	1	14	1	6	2	2	2	0.5	0.5	0.5	3	3	3	3	3	3
3	9	1	16	2	3	2	2	2	3	0.5	0	1	2	1	3	3	3
1	5	1	11	1	6	2	4	3	0.5	1	2	1	1	2	3	3	2
1	5	1	11	1	6	2	4	3	0.5	1	2	1	1	2	3	3	2
1	3	1	9	1	4	2	3	4	0.5	0	3	3	1	0	3	3	1
1	3	1	9	1	4	2	3	4	0.5	0	3	3	1	0	3	3	1
3	7	1	13	1	4	2	4	4	1	2	1	1	0.5	1	1	1	2
1	5	1	10	1	4	2	3	2	1	2	0	2	3	0	2	1	2
1	5	1	10	1	4	2	3	2	1	2	0	2	3	0	2	1	2
1	11	1	16	1	6	2	3	2	0	2	1	1	3	1	3	3	2
1	11	1	16	1	6	2	3	2	0	2	1	1	3	1	3	3	2
1	10	1	15	1	3	1	3	1	0	2	1	0	3	2	3	3	1
1	10	1	15	1	3	1	3	1	0	2	1	0	3	2	3	3	1
1	5	1	10	1	2	2	2	2	3	0.5	1	0.5	0	0.5	3	0	2
1	5	1	10	1	2	2	2	2	3	0.5	1	0.5	0	0.5	3	0	2
1	7	1	13	1	2	2	2	3	1	2	0.5	0.5	2	1	1	1	3
1	10	1	15	1	2	1	3	1	0.5	1	2	0.5	1	2	2	2	4
1	10	1	15	1	2	1	3	1	0.5	1	2	0.5	1	2	2	2	4
1	7	1	12	1	1	1	2	3	0.5	3	0	0.5	3	0	2	2	3
1	7	1	12	1	1	1	2	3	0.5	3	0	0.5	3	0	2	2	3
3	9	1	15	2	6	1	2	1	0.5	2	0	3	3	0	3	3	1
1	7	1	12	1	4	2	4	3	0.5	1	1	1	2	3	3	3	2
1	7	1	12	1	4	2	4	3	0.5	1	1	1	2	3	3	3	2
3	7	1	14	1	6	2	3	2	1	0	1	2	3	2	0.5	1	2
1	3	1	8	1	4	2	2	3	0.5	0.5	2	0.5	2	2	2	2	3
1	3	1	8	1	4	2	2	3	0.5	0.5	2	0.5	2	2	2	2	3
3	9	1	15	1	4	2	4	4	2	2	0	1	1	0	2	3	3
2	7	1	14	1	2	1	3	2	0	0.5	1	2	3	3	1	2	2
2	7	1	13	1	2	2	2	2	2	0.5	1	0.5	2	0.5	2	3	3
1	6	1	11	1	6	2	4	4	1	2	0.5	1	2	0	3	3	1
1	6	1	11	1	6	2	4	4	1	2	0.5	1	2	0	3	3	1
3	7	1	13	1	1	1	4	1	1	0	0	3	3	3	0.5	0.5	1
2	8	1	14	2	1	2	1	1	0.5	0.5	0	3	3	3	1	0	2
3	9	1	16	1	6	2	4	2	0	0.5	0.5	3	3	3	1	0.5	3
2	8	1	14	1	3	1	4	3	1	0	0	3	3	3	2	1	3
1	5	1	10	1	6	2	4	4	1	1	1	2	1	1	2	2	2
1	5	1	10	1	6	2	4	4	1	1	1	2	1	1	2	2	2
1	7	1	12	1	4	2	4	3	1	1	1	2	1	1	2	2	1
1	7	1	12	1	4	2	4	3	1	1	1	2	1	1	2	2	1
1	10	1	16	1	3	3	3	2	1	1	1	2	1	1	2	1	1
1	10	1	16	1	3	3	3	2	1	1	1	2	1	1	2	1	1
2	8	1	13	1	5	2	3	3	1	1	2	0.5	0.5	0.5	3	2	2
3	9	1	16	1	6	2	4	4	1	2	0	3	1	0	1	3	1
1	11	1	16	1	4	2	3	3	0	2	1	0	3	1	2	3	2
1	11	1	16	1	4	2	3	3	0	2	1	0	3	1	2	3	2
3	9	1	15	2	6	1	4	4	1	0	0	3	3	3	3	3	1
3	9	1	16	1	2	3	4	4	1	0	0	3	3	3	3	3	1
2	9	1	16	1	6	2	4	3	0	0.5	0.5	3	3	3	3	3	1
3	9	1	16	1	6	2	2	2	0	0.5	0.5	3	3	3	3	3	3
3	7	1	14	1	3	2	4	4	0	0	1	3	3	3	3	3	1
1	11	1	16	1	3	3	3	4	0	2	1	0	3	1	3	3	2
1	11	1	16	1	3	3	3	4	0	2	1	0	3	1	3	3	2
1	10	1	15	1	1	1	3	2	0	2	1	0	3	1	3	3	3
1	10	1	15	1	1	1	3	2	0	2	1	0	3	1	3	3	3
2	8	1	14	1	5	2	4	4	1	1	0.5	2	2	1	2	2	2
3	7	1	13	1	4	2	2	2	1	0.5	1	3	1	1	1	2	2
3	9	1	15	1	3	1	2	3	0.5	0	2	2	0	3	1	1	2
2	7	1	14	1	3	2	3	3	1	1	0.5	2	2	1	3	1	2
2	7	1	13	1	3	3	2	3	0	2	0.5	2	2	1	2	3	2
3	9	1	15	1	5	2	3	4	2	0.5	0	2	2	1	3	3	2
1	11	1	17	1	3	1	3	1	0	2	0.5	0	3	2	3	3	5
1	11	1	17	1	3	1	3	1	0	2	0.5	0	3	2	3	3	5
1	4	1	9	1	3	3	2	3	1	1	2	0	1	0	1	0	2
1	4	1	9	1	3	3	2	3	1	1	2	0	1	0	1	0	2
1	5	1	11	1	3	2	3	3	1	2	1	0	0	1	1	1	1
1	5	1	11	1	3	2	3	3	1	2	1	0	0	1	1	1	1
2	7	1	14	1	1	2	2	1	0	0	2	3	2	1	0	0	2
2	8	1	15	1	3	3	3	3	2	0	0	3	1	2	1	1	3
2	8	1	15	1	4	2	2	4	0	2	0	3	2	1	2	2	2
1	7	1	12	1	5	2	3	3	0	0	3	0.5	0	3	3	0.5	3
1	7	1	12	1	5	2	3	3	0	0	3	0.5	0	3	3	0.5	3
1	10	1	15	1	5	2	3	3	1	0.5	0.5	1	3	2	3	3	1
1	10	1	15	1	5	2	3	3	1	0.5	0.5	1	3	2	3	3	1
2	7	1	14	1	6	2	4	3	0.5	0.5	1	0	3	3	3	3	3
1	7	1	13	1	4	3	2	3	0.5	1	0.5	3	2	1	3	3	3
1	11	1	16	1	6	2	3	4	0	1	1	0	3	3	3	3	2
1	11	1	16	1	6	2	3	4	0	1	1	0	3	3	3	3	2
1	10	1	15	1	5	3	3	3	0	2	0	0	3	3	3	3	2
1	10	1	15	1	5	3	3	3	0	2	0	0	3	3	3	3	2
1	11	1	16	1	4	1	3	2	0.5	2	0.5	0.5	2	1	3	3	2
1	11	1	16	1	4	1	3	2	0.5	2	0.5	0.5	2	1	3	3	2
4	9	1	15	1	6	2	4	4	0.5	0.5	0.5	3	2	2	1	2	1
2	8	1	15	1	5	2	4	2	0	0.5	1	2	3	2	2	1	3
1	3	1	8	1	3	3	3	3	0.5	1	2	0.5	0.5	1	2	0.5	3
1	3	1	8	1	3	3	3	3	0.5	1	2	0.5	0.5	1	2	0.5	3
2	8	1	14	1	5	1	4	4	0.5	0.5	0.5	3	3	1	3	2	2
2	9	1	16	1	3	3	4	4	1	0.5	0	3	1	3	2	3	1
1	10	1	15	1	5	3	3	3	0.5	1	1	0.5	2	2	2	3	3
1	10	1	15	1	5	3	3	3	0.5	1	1	0.5	2	2	2	3	3
3	7	1	15	1	5	2	3	3	1	0	0	3	3	2	1	3	1
1	3	1	8	1	5	1	2	3	2	0	0	3	2	0.5	1	1	1
1	3	1	8	1	5	1	2	3	2	0	0	3	2	0.5	1	1	1
3	7	1	14	1	6	1	4	1	1	0	0	2	3	3	2	0.5	4
1	7	1	13	1	6	2	4	3	0.5	0	0.5	3	2	3	2	2	1
1	6	1	11	1	5	2	3	2	0	0	1	3	2	3	2	1	3
1	6	1	11	1	5	2	3	2	0	0	1	3	2	3	2	1	3
2	8	1	14	1	3	1	1	2	0	0	1	3	3	2	2	0	3
2	9	1	16	1	4	2	2	4	2	0	1	2	0	1	2	1	2
1	7	1	12	1	5	2	4	3	1	1	1	1	1	1	2	2	2
1	7	1	12	1	5	2	4	3	1	1	1	1	1	1	2	2	2
1	3	1	8	1	4	2	4	2	1	1	1	1	1	1	2	2	1
1	3	1	8	1	4	2	4	2	1	1	1	1	1	1	2	2	1
1	4	1	9	1	4	2	3	3	1	1	1	1	1	1	1	1	2
1	4	1	9	1	4	2	3	3	1	1	1	1	1	1	1	1	2
3	9	1	16	1	4	2	3	4	1	1	1	1	1	1	1	1	2
1	4	1	10	1	3	3	3	3	1	1	1	1	1	1	1	1	1
1	4	1	10	1	3	3	3	3	1	1	1	1	1	1	1	1	1
1	7	1	14	1	4	2	2	4	1	1	1	1	1	1	1	1	1
1	4	1	10	1	3	2	3	2	1	1	1	1	1	1	1	1	1
1	4	1	10	1	3	2	3	2	1	1	1	1	1	1	1	1	1
1	4	1	9	1	3	2	3	3	1	1	1	1	1	1	1	1	3
1	4	1	9	1	3	2	3	3	1	1	1	1	1	1	1	1	3
2	7	1	13	1	3	2	2	4	1	1	1	1	1	1	1	1	2
1	5	1	10	1	2	2	3	3	1	1	1	1	1	1	2	2	2
1	5	1	10	1	2	2	3	3	1	1	1	1	1	1	2	2	2
1	6	1	13	1	2	2	1	1	1	1	1	1	1	1	1	1	3
1	6	1	13	1	2	2	1	1	1	1	1	1	1	1	1	1	3
1	7	1	12	1	1	1	3	2	0	0	3	0	0	3	1	1	2
1	7	1	12	1	1	1	3	2	0	0	3	0	0	3	1	1	2
1	3	1	9	1	1	1	2	2	0	0	3	0	0	3	2	2	2
1	3	1	9	1	1	1	2	2	0	0	3	0	0	3	2	2	2
3	9	1	16	1	4	2	4	3	0.5	0.5	1	2	0.5	3	2	3	2
2	7	1	14	1	1	2	2	1	0	0	1	3	2	3	2	3	2
1	3	1	8	1	3	3	3	3	1	1	1	1	1	1	1	3	1
1	3	1	8	1	3	3	3	3	1	1	1	1	1	1	1	3	1
1	4	1	9	1	3	2	4	3	1	1	1	2	1	0	2	3	2
1	4	1	9	1	3	2	4	3	1	1	1	2	1	0	2	3	2
1	3	1	9	1	3	2	2	2	2	1	0	2	1	0	3	3	2
1	3	1	9	1	3	2	2	2	2	1	0	2	1	0	3	3	2
1	3	1	9	1	1	2	4	3	2	1	0	2	1	0	3	3	1
1	3	1	9	1	1	2	4	3	2	1	0	2	1	0	3	3	1
1	4	1	9	1	4	2	3	3	0	0.5	3	0	0.5	1	2	2	2
1	4	1	9	1	4	2	3	3	0	0.5	3	0	0.5	1	2	2	2
1	10	1	16	1	6	2	3	4	0	2	0.5	0	3	1	2	2	3
1	10	1	16	1	6	2	3	4	0	2	0.5	0	3	1	2	2	3
1	10	1	16	1	3	1	3	2	0	2	0.5	0.5	3	0.5	2	2	3
1	10	1	16	1	3	1	3	2	0	2	0.5	0.5	3	0.5	2	2	3
2	8	1	15	1	6	1	4	3	0	0	0.5	3	3	3	3	2	1
1	4	1	9	1	3	2	2	2	1	1	0.5	1	1	2	3	2	3
1	4	1	9	1	3	2	2	2	1	1	0.5	1	1	2	3	2	3
2	7	1	13	1	1	1	2	3	0	0	0.5	3	3	3	2	3	4
1	10	1	15	1	2	2	3	3	0	2	0.5	0	3	1	2	3	2
1	10	1	15	1	2	2	3	3	0	2	0.5	0	3	1	2	3	2
3	9	1	15	1	4	2	3	1	0	0	0.5	3	3	3	3	3	2
1	11	1	16	1	1	1	2	2	0	1	0.5	0.5	3	3	3	3	3
1	11	1	16	1	1	1	2	2	0	1	0.5	0.5	3	3	3	3	3
1	5	1	11	2	3	2	3	3	1	0.5	1	1	2	1	3	3	2
1	5	1	11	2	3	2	3	3	1	0.5	1	1	2	1	3	3	2
3	7	1	13	1	3	2	2	2	1	0.5	0.5	1	2	2	2	2	3
1	6	1	12	1	5	2	3	2	0	1	1	1	2	2	2	1	2
1	6	1	12	1	5	2	3	2	0	1	1	1	2	2	2	1	2
1	11	1	17	1	5	1	3	2	0	1	1	0	2	3	2	2	2
1	11	1	17	1	5	1	3	2	0	1	1	0	2	3	2	2	2
1	4	1	9	1	6	2	4	3	1	0.5	0.5	2	3	0	3	2	3
1	4	1	9	1	6	2	4	3	1	0.5	0.5	2	3	0	3	2	3
3	9	1	15	1	3	2	2	4	1	1	0	2	2	1	2	3	2
2	8	1	14	1	1	2	3	1	1	0.5	0.5	3	1	1	2	3	3
1	11	1	16	1	4	2	3	3	0	1	1	1	2	2	3	3	4
1	11	1	16	1	4	2	3	3	0	1	1	1	2	2	3	3	4
2	9	1	16	1	2	2	3	2	0	1	1	3	1	1	3	3	2
2	9	1	16	2	2	2	3	2	0	1	1	3	1	1	3	3	3
1	3	1	8	1	2	3	3	2	0.5	0.5	0.5	2	2	2	0.5	2	2
1	3	1	8	1	2	3	3	2	0.5	0.5	0.5	2	2	2	0.5	2	2
1	3	1	8	1	3	1	3	2	0.5	0.5	0.5	2	2	2	2	1	4
1	3	1	8	1	3	1	3	2	0.5	0.5	0.5	2	2	2	2	1	4
1	7	1	14	1	2	2	2	3	1	1	0.5	1	2	0.5	1	1	1
1	7	1	14	1	5	2	4	3	0.5	0	1	1	3	2	2	3	2
2	7	1	14	1	4	2	4	3	0.5	0.5	0.5	2	2	2	1	3	1
3	7	1	13	1	4	2	3	2	0.5	0.5	0.5	2	2	2	2	3	2
1	7	1	13	1	6	2	4	3	0.5	0.5	0.5	2	2	2	3	3	3
1	10	1	15	1	6	2	3	3	0	1	0.5	3	2	1	3	3	2
1	10	1	15	1	6	2	3	3	0	1	0.5	3	2	1	3	3	2
1	10	1	15	1	5	1	3	2	0	1	0.5	0	3	3	3	3	3
1	10	1	15	1	5	1	3	2	0	1	0.5	0	3	3	3	3	3
1	7	1	12	1	3	3	3	2	2	0	0.5	2	1	0.5	3	3	2
1	7	1	12	1	3	3	3	2	2	0	0.5	2	1	0.5	3	3	2
3	7	1	13	1	3	2	3	3	0.5	0	0.5	3	2	2	1	2	2
2	7	1	13	1	4	2	2	2	1	0	0	3	2	2	2	2	3
3	7	1	13	1	6	2	3	4	0.5	0.5	1	0.5	2	2	1	1	2
1	4	1	10	1	3	3	4	3	0.5	1	0.5	2	2	0.5	3	0	1
1	4	1	10	1	3	3	4	3	0.5	1	0.5	2	2	0.5	3	0	1
1	11	1	16	1	2	2	3	2	0.5	2	0.5	0	2	0	3	3	3
1	11	1	16	1	2	2	3	2	0.5	2	0.5	0	2	0	3	3	3
3	7	1	14	1	3	1	2	3	0.5	0	0	3	3	2	1	2	2
3	7	1	13	1	4	1	4	2	0	0.5	0	3	2	3	0.5	2	1
1	6	1	12	1	5	2	3	3	0.5	1	1	1	1	1	1	1	2
1	6	1	12	1	5	2	3	3	0.5	1	1	1	1	1	1	1	2
2	9	1	15	1	2	2	2	4	0.5	1	1	0.5	0.5	2	0.5	1	2
2	8	1	15	1	4	3	2	4	0.5	0	0	2	3	3	2	3	2
3	7	1	13	1	4	1	3	2	0.5	0	0	3	3	2	2	3	2
1	4	1	9	1	3	2	4	3	0	0.5	1	3	2	0.5	2	3	2
1	4	1	9	1	3	2	4	3	0	0.5	1	3	2	0.5	2	3	2
1	11	1	17	1	2	1	3	2	1	1	0.5	1	1	1	3	3	2
1	11	1	17	1	2	1	3	2	1	1	0.5	1	1	1	3	3	2
3	7	1	13	1	4	3	4	3	0	0	0	3	3	3	0	0.5	2
3	7	1	13	1	6	1	3	2	0	0	0	3	3	3	0	2	3
3	7	1	13	1	4	2	4	3	0	0	0	3	3	3	1	2	2
3	9	1	16	1	4	2	2	4	0	0	0	3	3	3	1	1	2
3	9	1	15	1	4	1	2	2	0	0	0	3	3	3	2	1	3
3	7	1	13	1	2	2	4	4	0	0	0	3	3	3	1	2	4
2	7	1	14	1	2	2	1	2	0	0	0	3	3	3	0	2	3
3	9	1	16	1	2	1	2	2	0	0	0	3	3	3	1	1	1
3	7	1	14	1	1	2	2	2	0	0	0	3	3	3	1	2	3
2	7	1	13	1	1	1	4	2	0	0	0	3	3	3	1	0.5	3
2	7	1	14	1	1	1	1	1	0	0	0	3	3	3	0	2	1
3	7	1	13	1	5	2	3	3	0	0	0	3	3	3	1	3	1
3	9	1	15	1	4	3	2	4	0	0	0	3	3	3	1	3	3
3	9	1	16	1	4	2	2	1	0	0	0	3	3	3	2	3	2
3	9	1	15	1	2	2	2	2	0	0	0	3	3	3	0	3	3
3	9	1	16	1	3	1	2	2	0	0	0	3	3	3	2	3	3
1	3	1	8	1	1	2	3	1	0	0	0	3	3	3	0	3	3
1	3	1	8	1	1	2	3	1	0	0	0	3	3	3	0	3	3
2	9	1	14	1	4	2	4	4	2	0	0	1	2	1	2	2	2
2	7	1	13	1	2	2	4	3	2	0	0	2	1	1	1	2	3
1	7	1	13	1	5	2	3	3	1	0.5	0.5	2	1	1	2	2	3
1	7	1	13	1	4	3	2	2	1	0.5	0.5	1	1	2	0.5	2	2
1	7	1	13	1	4	3	2	2	1	0.5	0.5	1	1	2	0.5	2	2
1	11	1	16	1	3	2	3	3	1	0.5	0.5	1	2	1	2	2	2
1	11	1	16	1	3	2	3	3	1	0.5	0.5	1	2	1	2	2	2
1	7	1	13	1	3	2	2	3	1	0.5	0.5	2	1	1	2	1	2
1	6	1	12	1	4	2	3	3	0.5	1	0.5	1	2	1	1	2	2
1	6	1	12	1	4	2	3	3	0.5	1	0.5	1	2	1	1	2	2
1	10	1	15	1	3	1	3	2	0	1	1	0	2	2	1	2	3
1	10	1	15	1	3	1	3	2	0	1	1	0	2	2	1	2	3
1	10	1	16	1	3	1	3	3	0	2	0	3	1	0	2	2	2
1	10	1	16	1	3	1	3	3	0	2	0	3	1	0	2	2	2
2	9	1	14	1	2	2	4	2	1	0.5	0.5	2	1	1	3	2	3
1	5	1	10	1	1	2	3	2	1	0.5	0.5	2	2	0	3	1	3
1	5	1	10	1	1	2	3	2	1	0.5	0.5	2	2	0	3	1	3
2	7	1	14	1	6	2	4	2	0	0	0	3	3	3	3	0	2
3	9	1	15	1	4	1	4	4	0	0	0	3	3	3	3	2	1
1	7	1	13	1	2	2	4	4	0	0	0	3	3	3	3	2	1
1	11	1	16	1	2	1	2	3	0	1	1	1	2	1	3	2	3
1	11	1	16	1	2	1	2	3	0	1	1	1	2	1	3	2	3
1	10	1	16	1	5	1	3	3	0	1	1	0	2	2	2	3	2
1	10	1	16	1	5	1	3	3	0	1	1	0	2	2	2	3	2
3	7	1	13	1	6	2	4	4	0	0	0	3	3	3	3	3	3
1	10	1	16	1	6	2	4	3	0	1	1	0	2	2	3	3	5
1	10	1	16	1	6	2	4	3	0	1	1	0	2	2	3	3	5
3	9	1	15	1	6	2	2	4	0	0	0	3	3	3	3	3	3
2	7	1	14	1	3	2	4	4	0	0	0	3	3	3	3	3	2
3	9	1	16	1	3	2	3	4	0	0	0	3	3	3	3	3	3
2	7	1	13	1	2	2	4	2	0	0	0	3	3	3	3	3	3
3	9	1	14	1	2	1	2	2	0	0	0	3	3	3	3	3	3
3	9	1	15	1	1	1	2	2	0	0	0	3	3	3	3	3	1
1	4	1	9	1	3	2	3	3	0	3	0.5	0	0	0	2	2	2
1	4	1	9	1	3	2	3	3	0	3	0.5	0	0	0	2	2	2
3	9	1	16	1	3	2	2	3	0.5	0.5	0.5	2	2	1	0.5	2	2
1	4	1	9	1	4	2	3	2	0	0.5	1	2	1	2	0	0.5	1
1	4	1	9	1	4	2	3	2	0	0.5	1	2	1	2	0	0.5	1
2	8	1	14	1	6	2	4	4	1	0	0.5	2	0	3	1	2	2
1	6	1	11	1	6	2	3	3	1	0	0.5	2	3	0	2	2	1
1	6	1	11	1	6	2	3	3	1	0	0.5	2	3	0	2	2	1
3	7	1	13	1	4	3	4	2	1	0.5	0	3	1	1	2	2	3
1	7	1	12	1	6	2	3	3	0.5	0.5	0.5	1	2	2	2	2	2
1	7	1	12	1	6	2	3	3	0.5	0.5	0.5	1	2	2	2	2	2
2	7	1	14	1	5	3	2	2	0.5	0.5	0.5	1	2	2	2	2	2
3	7	1	14	1	2	2	3	3	0.5	0	1	2	2	1	1	2	3
3	7	1	14	1	3	3	2	3	0	1	0.5	2	1	2	1	1	3
1	6	1	11	1	4	2	3	3	2	0.5	0	2	0.5	0	1	1	2
1	6	1	11	1	4	2	3	3	2	0.5	0	2	0.5	0	1	1	2
3	9	1	16	1	2	2	2	1	2	0.5	0	0.5	1	1	0.5	1	3
1	4	1	9	1	4	2	4	3	1	1	0.5	1	1	0.5	2	2	2
1	4	1	9	1	4	2	4	3	1	1	0.5	1	1	0.5	2	2	2
1	3	1	8	1	5	3	3	3	0.5	2	0	0.5	2	0	1	1	2
1	3	1	8	1	5	3	3	3	0.5	2	0	0.5	2	0	1	1	2
1	7	1	12	1	3	2	3	3	0.5	2	0	0.5	2	0	1	1	3
1	7	1	12	1	3	2	3	3	0.5	2	0	0.5	2	0	1	1	3
1	3	1	9	1	5	1	2	2	0	0.5	2	0	0.5	2	2	2	1
1	3	1	9	1	5	1	2	2	0	0.5	2	0	0.5	2	2	2	1
1	4	1	9	1	2	2	2	2	0	2	0.5	0	2	0.5	2	2	1
1	4	1	9	1	2	2	2	2	0	2	0.5	0	2	0.5	2	2	1
1	4	1	9	1	5	3	3	3	1	0.5	1	1	1	0.5	3	2	2
1	4	1	9	1	5	3	3	3	1	0.5	1	1	1	0.5	3	2	2
2	8	1	15	1	2	2	2	1	1	0.5	0	3	2	0	2	3	2
2	7	1	13	1	5	3	4	4	0.5	0.5	0.5	2	1	2	3	3	2
3	9	1	16	1	2	1	2	2	0.5	0	1	2	2	1	3	3	3
1	4	1	9	1	3	2	3	3	2	0.5	0	2	0.5	0	3	3	1
1	4	1	9	1	3	2	3	3	2	0.5	0	2	0.5	0	3	3	1
2	8	1	16	1	2	3	4	1	0.5	1	1	0.5	1	1	3	3	1
1	4	1	9	1	4	3	3	3	0	0.5	2	1	1	0.5	3	3	1
1	4	1	9	1	4	3	3	3	0	0.5	2	1	1	0.5	3	3	1
1	7	1	13	1	4	2	3	2	2	1	0	0.5	0.5	0	3	0	2
1	7	1	13	1	4	2	3	2	2	1	0	0.5	0.5	0	3	0	2
3	7	1	13	1	2	3	3	2	1	0	0	2	2	2	1	2	1
3	9	1	15	1	4	1	2	4	1	0	0	2	2	2	1	2	3
3	9	1	15	1	4	2	4	3	0.5	0	0.5	1	2	3	2	2	2
2	9	1	15	1	4	2	2	2	0.5	0.5	0	2	2	2	2	2	2
1	10	1	16	1	3	2	3	3	0.5	1	0.5	1	2	0.5	2	2	3
1	10	1	16	1	3	2	3	3	0.5	1	0.5	1	2	0.5	2	2	3
1	7	1	13	1	4	3	3	4	0	0	1	0	3	3	2	1	1
3	9	1	15	1	3	2	3	2	0	0.5	0.5	3	1	2	2	1	3
1	10	1	16	1	2	2	3	3	0	0.5	0.5	2	2	2	2	2	1
1	10	1	16	1	2	2	3	3	0	0.5	0.5	2	2	2	2	2	1
2	7	1	14	1	6	1	3	2	0	0.5	0.5	2	2	2	3	2	3
2	8	1	14	1	6	2	3	4	1	0	0	2	2	2	2	3	2
1	11	1	16	1	6	2	2	2	0	0.5	0.5	3	2	1	2	3	2
1	11	1	16	1	6	2	2	2	0	0.5	0.5	3	2	1	2	3	2
1	10	1	16	1	6	1	3	2	0	0.5	0.5	0	3	3	2	3	1
1	10	1	16	1	6	1	3	2	0	0.5	0.5	0	3	3	2	3	1
2	8	1	14	1	5	1	2	1	0	2	0	0.5	3	0	1	3	3
1	10	1	15	1	3	2	4	2	2	1	0	0	1	0	2	3	3
1	10	1	15	1	3	2	4	2	2	1	0	0	1	0	2	3	3
2	8	1	14	1	6	2	2	4	0.5	0	0.5	3	2	1	3	3	1
1	10	1	15	1	3	3	3	2	0	2	0	0.5	3	0	3	3	1
1	10	1	15	1	3	3	3	2	0	2	0	0.5	3	0	3	3	1
1	10	1	16	1	2	1	3	1	0	0.5	0.5	0	3	3	3	3	3
1	10	1	16	1	2	1	3	1	0	0.5	0.5	0	3	3	3	3	3
1	4	1	10	1	3	1	2	3	0.5	0.5	0.5	1	3	0.5	2	1	3
1	4	1	10	1	3	1	2	3	0.5	0.5	0.5	1	3	0.5	2	1	3
3	7	1	14	1	1	2	2	2	0.5	0	0	3	2	2	2	2	2
1	5	1	11	1	4	3	4	4	0	0	0.5	3	2	2	2	2	2
1	5	1	11	1	4	3	4	4	0	0	0.5	3	2	2	2	2	2
2	8	1	14	1	3	1	3	3	0	0	0.5	3	3	1	2	1	4
2	8	1	14	1	2	2	2	3	0	0	0.5	1	3	3	2	2	3
1	7	1	13	1	4	2	3	3	1	1	0.5	1	0.5	0.5	2	1	1
1	7	1	13	1	4	2	3	3	1	1	0.5	1	0.5	0.5	2	1	1
1	3	1	8	1	2	3	3	3	1	1	0.5	1	1	0	1	1	3
1	3	1	8	1	2	3	3	3	1	1	0.5	1	1	0	1	1	3
1	6	1	11	1	2	2	3	3	1	1	0.5	0.5	1	0.5	2	2	2
1	6	1	11	1	2	2	3	3	1	1	0.5	0.5	1	0.5	2	2	2
2	7	1	13	1	1	3	3	4	0.5	0	1	0.5	2	2	3	2	2
2	7	1	13	1	4	1	2	2	0.5	1	1	1	1	0	3	0.5	4
2	7	1	13	1	3	2	3	4	0.5	0	0	2	3	2	2	3	4
2	7	1	14	1	1	3	2	2	0.5	0	0	3	3	1	2	3	3
2	7	1	14	1	5	2	2	3	0.5	0	0	3	2	2	3	3	2
1	10	1	17	1	4	2	3	2	0.5	0.5	0.5	2	2	0.5	3	3	3
1	10	1	17	1	4	2	3	2	0.5	0.5	0.5	2	2	0.5	3	3	3
3	7	1	13	1	4	2	4	1	0	0	0	3	3	2	0.5	2	3
3	9	1	16	1	4	2	2	4	0	0	0	2	3	3	1	2	2
1	6	1	11	1	4	3	3	3	1	0.5	0.5	1	1	1	1	1	1
1	6	1	11	1	4	3	3	3	1	0.5	0.5	1	1	1	1	1	1
1	7	1	12	1	3	3	3	3	1	0.5	0.5	1	1	1	2	1	3
1	7	1	12	1	3	3	3	3	1	0.5	0.5	1	1	1	2	1	3
2	7	1	14	1	3	1	3	3	1	0.5	0.5	2	0.5	0.5	1	2	3
1	6	1	11	1	3	2	4	3	0.5	0.5	1	1	1	1	2	1	2
1	6	1	11	1	3	2	4	3	0.5	0.5	1	1	1	1	2	1	2
1	7	1	12	1	4	3	4	3	1	1	1	0.5	0	0	2	2	1
1	7	1	12	1	4	3	4	3	1	1	1	0.5	0	0	2	2	1
2	8	1	14	1	3	2	2	4	0	0	0	2	3	3	3	2	2
2	7	1	13	1	1	1	1	2	0	0	0	3	3	2	3	0.5	3
1	4	1	9	1	2	2	3	3	0.5	1	0.5	0.5	2	0.5	3	3	2
1	4	1	9	1	2	2	3	3	0.5	1	0.5	0.5	2	0.5	3	3	2
3	9	1	16	1	6	2	4	4	0	0	0	3	3	2	3	3	1
3	9	1	16	1	3	2	3	3	0	0	0	3	3	2	3	3	2
1	10	1	15	1	2	3	2	2	0	2	0	0	3	0	3	3	3
1	10	1	15	1	2	3	2	2	0	2	0	0	3	0	3	3	3
2	8	1	12	1	6	2	2	2	1	0	0.5	1	2	1	1	2	2
1	7	1	13	1	6	2	3	3	0.5	0.5	0.5	2	1	1	2	2	2
1	7	1	13	1	6	2	3	3	0.5	0.5	0.5	2	1	1	2	2	2
2	7	1	13	1	3	2	1	2	0.5	0.5	0.5	2	1	1	1	2	4
1	4	1	10	1	2	1	3	2	0	1	0.5	3	0	1	2	2	1
1	4	1	10	1	2	1	3	2	0	1	0.5	3	0	1	2	2	1
2	9	1	15	1	3	2	3	3	0.5	0	1	1	1	2	2	3	2
1	10	1	15	1	3	3	4	4	0	1	0.5	0	3	1	3	3	1
1	10	1	15	1	3	3	4	4	0	1	0.5	0	3	1	3	3	1
1	11	1	16	1	3	2	4	2	0	1	0.5	0	3	1	3	3	3
1	11	1	16	1	3	2	4	2	0	1	0.5	0	3	1	3	3	3
1	10	1	17	1	2	1	1	1	0	0.5	1	0	1	3	3	3	4
1	10	1	17	1	2	1	1	1	0	0.5	1	0	1	3	3	3	4
1	11	1	17	1	6	2	3	4	0	1	2	0	0	0	2	0	2
1	11	1	17	1	6	2	3	4	0	1	2	0	0	0	2	0	2
3	7	1	14	1	4	1	3	2	1	0	0	2	3	0	0.5	1	1
3	7	1	13	1	2	2	2	2	1	0	0	1	2	2	1	2	2
1	7	1	12	1	6	2	4	4	0.5	0.5	0	1	2	2	0	1	3
1	7	1	12	1	6	2	4	4	0.5	0.5	0	1	2	2	0	1	3
1	3	1	9	1	3	2	3	3	1	0.5	0.5	2	0.5	0	1	0.5	2
1	3	1	9	1	3	2	3	3	1	0.5	0.5	2	0.5	0	1	0.5	2
1	4	1	10	1	4	3	3	3	0.5	1	0.5	1	1	0.5	1	1	3
1	4	1	10	1	4	3	3	3	0.5	1	0.5	1	1	0.5	1	1	3
1	6	1	12	1	4	2	3	3	0.5	0.5	1	1	0.5	1	2	1	2
1	6	1	12	1	4	2	3	3	0.5	0.5	1	1	0.5	1	2	1	2
1	4	1	9	1	3	2	3	2	0.5	1	0.5	1	1	0.5	1	1	2
1	4	1	9	1	3	2	3	2	0.5	1	0.5	1	1	0.5	1	1	2
2	7	1	13	1	3	1	2	3	0.5	0	0.5	2	2	1	3	2	4
3	9	1	15	1	3	3	3	3	1	0	0	2	2	1	2	3	2
3	9	1	16	1	3	2	2	3	0.5	0.5	0	1	3	1	2	3	1
1	3	1	8	1	4	2	3	2	0	0.5	0.5	1	2	2	2	3	2
1	3	1	8	1	4	2	3	2	0	0.5	0.5	1	2	2	2	3	2
1	11	1	17	1	4	2	4	2	0.5	1	0.5	1	1	0.5	3	3	3
1	11	1	17	1	4	2	4	2	0.5	1	0.5	1	1	0.5	3	3	3
1	7	1	12	1	3	2	3	3	0.5	1	0.5	0.5	1	1	3	3	3
1	7	1	12	1	3	2	3	3	0.5	1	0.5	0.5	1	1	3	3	3
2	9	1	14	1	3	1	2	1	0	1	1	0.5	1	1	3	3	3
1	3	1	8	1	3	2	3	3	0.5	0	1	3	0.5	0	0.5	3	2
1	3	1	8	1	3	2	3	3	0.5	0	1	3	0.5	0	0.5	3	2
1	4	1	11	1	4	2	4	1	0.5	0.5	0.5	0.5	3	0	2	2	2
1	4	1	11	1	4	2	4	1	0.5	0.5	0.5	0.5	3	0	2	2	2
3	9	1	16	1	3	3	2	4	0.5	0	0	2	2	2	3	2	2
3	9	1	15	1	5	2	4	3	0	0	0.5	2	2	2	3	0.5	2
2	8	1	14	1	4	1	2	3	0	0	0.5	3	1	2	3	2	3
3	9	1	15	1	5	2	3	2	0.5	0	0	3	3	0	2	3	2
2	7	1	14	1	4	2	2	3	0.5	0	0	2	2	2	2	3	2
2	7	1	13	1	3	2	3	3	0.5	0	0	2	2	2	2	3	3
2	7	1	13	1	1	2	2	3	0.5	0	0	2	2	2	2	3	1
2	8	1	15	1	6	1	4	2	0	0	0.5	2	2	2	2	3	2
1	6	1	11	1	3	3	3	3	0	0.5	0	3	2	1	2	3	1
1	6	1	11	1	3	3	3	3	0	0.5	0	3	2	1	2	3	1
1	7	1	12	1	6	2	4	3	0.5	1	0	1	2	0.5	3	3	3
1	7	1	12	1	6	2	4	3	0.5	1	0	1	2	0.5	3	3	3
2	8	1	14	1	3	2	3	1	0.5	0	0	3	1	2	3	3	1
1	4	1	10	1	5	1	3	3	0.5	0	0.5	3	1	0.5	0	1	2
1	4	1	10	1	5	1	3	3	0.5	0	0.5	3	1	0.5	0	1	2
2	9	1	16	1	4	1	4	3	0.5	0	0.5	3	0.5	1	1	1	3
2	7	1	14	1	4	3	3	4	0	0	0	3	3	1	1	2	2
3	9	1	15	1	4	2	4	3	0	0	0	2	2	3	1	2	3
3	9	1	15	1	4	2	4	3	0	0	0	2	2	3	1	2	3
3	7	1	13	1	3	3	3	4	0	0	0	3	2	2	2	2	2
3	9	1	17	1	4	1	1	4	0	0	0	1	3	3	2	2	2
3	7	1	13	1	2	2	4	4	0	0	0	1	3	3	0.5	1	1
4	7	1	14	1	1	1	1	1	0	0.5	0.5	0.5	2	2	1	1	2
3	9	1	10	1	5	2	3	3	0	0	0	3	2	2	2	3	3
1	10	1	15	1	5	2	3	4	0	0.5	0.5	0.5	2	2	2	3	2
1	10	1	15	1	5	2	3	4	0	0.5	0.5	0.5	2	2	2	3	2
3	7	1	14	1	3	3	4	3	0	0	0	3	2	2	3	3	3
1	7	1	13	1	4	2	3	3	0	0.5	0.5	0.5	2	2	3	3	1
1	7	1	13	1	4	2	3	3	0	0.5	0.5	0.5	2	2	3	3	1
3	9	1	17	1	4	2	4	3	0.5	0.5	0.5	2	0	1	0.5	1	3
3	7	1	14	1	2	3	2	2	0.5	0.5	0.5	1	1	1	0.5	1	3
1	5	1	11	1	4	3	3	2	1	0.5	0	2	1	0	1	2	2
1	5	1	11	1	4	3	3	2	1	0.5	0	2	1	0	1	2	2
2	9	1	15	1	2	3	4	4	1	0	0.5	1	1	1	1	2	2
1	11	1	17	1	3	2	4	2	0.5	0.5	0.5	2	0.5	0.5	2	2	3
1	11	1	17	1	3	2	4	2	0.5	0.5	0.5	2	0.5	0.5	2	2	3
3	9	1	16	1	3	2	2	3	0.5	0.5	0.5	1	1	1	1	1	2
1	7	1	13	1	5	2	3	3	0	0.5	1	1	1	1	2	1	2
1	7	1	13	1	5	2	3	3	0	0.5	1	1	1	1	2	1	2
1	6	1	11	1	4	2	3	3	0	1	0.5	0	2	1	1	1	2
1	6	1	11	1	4	2	3	3	0	1	0.5	0	2	1	1	1	2
1	10	1	15	1	3	1	3	2	0	1	0.5	0	2	1	1	2	3
1	10	1	15	1	3	1	3	2	0	1	0.5	0	2	1	1	2	3
1	6	1	11	1	4	3	3	3	0.5	0.5	0.5	1	1	1	3	1	1
1	6	1	11	1	4	3	3	3	0.5	0.5	0.5	1	1	1	3	1	1
1	10	1	15	1	3	3	3	4	0.5	0.5	0.5	1	1	1	3	1	1
1	10	1	15	1	3	3	3	4	0.5	0.5	0.5	1	1	1	3	1	1
3	7	1	13	1	3	1	2	1	0.5	0	1	2	0	1	3	2	2
3	7	1	14	1	4	2	3	4	1	0.5	0	2	1	0	2	3	3
1	6	1	11	1	3	2	3	3	0.5	1	0	0.5	2	0.5	2	3	1
1	6	1	11	1	3	2	3	3	0.5	1	0	0.5	2	0.5	2	3	1
1	4	1	9	1	2	2	3	2	0.5	0.5	0.5	1	1	1	2	3	1
1	4	1	9	1	2	2	3	2	0.5	0.5	0.5	1	1	1	2	3	1
2	8	1	14	1	5	2	2	2	0	0.5	1	0	1	2	2	3	2
1	11	1	16	2	5	2	3	3	0.5	0	0	0.5	3	2	3	3	1
1	11	1	16	2	5	2	3	3	0.5	0	0	0.5	3	2	3	3	1
1	11	1	16	1	3	1	3	2	0.5	0.5	0.5	0.5	2	0.5	3	3	3
1	11	1	16	1	3	1	3	2	0.5	0.5	0.5	0.5	2	0.5	3	3	3
1	10	1	16	1	2	1	3	2	0	1	0.5	0	2	1	3	3	3
1	10	1	16	1	2	1	3	2	0	1	0.5	0	2	1	3	3	3
2	7	1	14	1	1	1	1	2	1	0	0	1	1	2	1	0.5	3
2	9	1	15	1	6	2	4	3	0.5	0.5	0	2	1	1	1	2	2
1	4	1	9	1	3	1	3	2	0.5	0.5	0	2	2	0	1	2	3
1	4	1	9	1	3	1	3	2	0.5	0.5	0	2	2	0	1	2	3
3	7	1	15	1	3	3	1	3	0	0	0	0.5	3	3	2	2	3
3	9	1	15	1	4	1	4	2	0	0	0	0.5	3	3	2	3	3
1	7	1	12	1	2	2	2	2	1	0	0	1	2	1	2	1	1
1	7	1	12	1	2	2	2	2	1	0	0	1	2	1	2	1	1
1	7	1	12	1	4	2	3	3	0.5	0	0.5	2	1	1	2	2	1
1	7	1	12	1	4	2	3	3	0.5	0	0.5	2	1	1	2	2	1
1	11	1	17	1	3	2	3	3	0	0.5	0.5	2	1	1	2	2	2
1	11	1	17	1	3	2	3	3	0	0.5	0.5	2	1	1	2	2	2
1	11	1	17	1	3	2	3	4	0	1	0	0	3	1	2	2	2
1	11	1	17	1	3	2	3	4	0	1	0	0	3	1	2	2	2
1	7	1	14	1	3	2	2	3	0.5	0	0.5	2	0	2	3	1	3
2	7	1	13	1	3	2	3	4	0	0.5	0.5	2	1	1	3	2	1
1	11	1	16	1	4	3	3	3	0.5	0.5	0	2	2	0	2	3	2
1	11	1	16	1	4	3	3	3	0.5	0.5	0	2	2	0	2	3	2
2	7	1	14	1	3	1	2	2	0.5	0	0.5	2	1	1	2	3	2
1	10	1	15	1	3	2	3	2	0	0.5	0.5	0	3	1	2	3	3
1	10	1	15	1	3	2	3	2	0	0.5	0.5	0	3	1	2	3	3
2	9	1	15	1	2	3	2	4	0	0	1	2	1	1	2	3	2
1	3	1	9	1	5	3	2	2	0.5	0.5	0.5	1	1	0.5	0.5	1	2
1	3	1	9	1	5	3	2	2	0.5	0.5	0.5	1	1	0.5	0.5	1	2
3	7	1	13	1	5	1	4	1	0.5	0	0	3	1	1	1	2	1
2	7	1	13	1	6	2	4	2	0	0	0.5	2	1	2	0	2	1
1	4	1	10	1	3	3	3	4	1	0	0.5	1	0.5	1	1	1	2
1	4	1	10	1	3	3	3	4	1	0	0.5	1	0.5	1	1	1	2
1	6	1	11	1	2	1	4	3	1	0	0.5	1	0.5	1	1	1	2
1	6	1	11	1	2	1	4	3	1	0	0.5	1	0.5	1	1	1	2
1	7	1	12	1	3	2	4	4	0.5	0.5	0.5	1	0.5	1	2	0.5	2
1	7	1	12	1	3	2	4	4	0.5	0.5	0.5	1	0.5	1	2	0.5	2
1	11	1	16	1	6	2	3	3	0	1	0.5	0	2	0.5	2	2	2
1	11	1	16	1	6	2	3	3	0	1	0.5	0	2	0.5	2	2	2
1	10	1	15	1	2	2	3	2	0	0.5	1	0.5	1	1	1	1	2
1	10	1	15	1	2	2	3	2	0	0.5	1	0.5	1	1	1	1	2
3	7	1	13	1	3	3	2	2	1	0.5	0	1	1	0.5	3	0.5	1
2	9	1	15	1	3	2	2	4	1	0.5	0	1	1	0.5	2	3	2
2	8	1	15	1	3	1	2	4	0.5	0.5	0.5	1	0.5	1	2	3	3
3	7	1	13	1	4	3	2	4	0	0	0.5	3	1	1	2	3	2
1	7	1	12	1	1	2	3	2	0	1	0.5	1	1	0.5	2	3	3
1	7	1	12	1	1	2	3	2	0	1	0.5	1	1	0.5	2	3	3
3	9	1	15	1	6	1	3	3	0.5	0	0	2	2	1	3	3	2
4	9	1	15	1	6	2	4	4	0	0.5	0	1	2	2	3	3	3
1	6	1	11	1	6	1	3	3	0	0.5	0	0	3	2	3	3	2
1	6	1	11	1	6	1	3	3	0	0.5	0	0	3	2	3	3	2
4	7	1	13	1	1	1	3	1	0	0	0.5	2	1	2	3	3	3
1	5	1	11	1	6	2	4	4	0.5	0.5	0	3	0.5	0	1	2	1
1	5	1	11	1	6	2	4	4	0.5	0.5	0	3	0.5	0	1	2	1
3	7	1	13	1	6	2	3	3	0	0	0	2	2	2	1	2	2
3	9	1	16	1	5	3	2	3	0	0	0	2	2	2	0	1	2
2	7	1	13	1	1	2	1	3	0	0	0	2	2	2	1	2	3
3	9	1	15	1	1	1	2	2	0	0	0	3	1	2	0	2	2
2	7	1	15	1	4	3	4	4	0	0	0	0	3	3	2	3	1
3	9	1	16	1	4	1	4	2	0	0	0	2	2	2	1	3	3
3	9	1	15	1	4	1	2	2	0	0	0	2	2	2	2	3	2
2	7	1	14	1	3	2	2	2	0	0	0	2	2	2	2	3	3
3	9	1	15	1	2	2	4	3	0	0	0	2	2	2	2	3	3
2	7	1	13	1	1	2	4	4	0	0	0	2	2	2	2	3	2
1	5	1	11	1	3	2	3	2	0	0.5	0.5	0	0.5	3	2	2	2
1	5	1	11	1	3	2	3	2	0	0.5	0.5	0	0.5	3	2	2	2
1	7	1	13	1	3	1	4	2	0.5	0.5	0	2	1	0.5	3	2	1
1	5	1	10	1	6	2	4	4	0	0	0	2	2	2	3	1	2
1	5	1	10	1	6	2	4	4	0	0	0	2	2	2	3	1	2
1	5	1	10	1	1	3	3	2	0	0.5	0.5	0.5	1	2	3	2	2
1	5	1	10	1	1	3	3	2	0	0.5	0.5	0.5	1	2	3	2	2
3	9	1	16	1	1	3	2	4	0	0	0	3	3	0	3	2	1
3	9	1	16	1	1	2	2	4	0	0	0	2	2	2	3	0	1
2	8	1	15	1	5	3	3	2	0	0	0	3	0	3	3	3	3
2	9	1	16	1	6	1	4	1	0	0	0	2	2	2	3	3	2
1	11	1	16	1	5	2	3	2	0	0	0	0	3	3	3	3	2
1	11	1	16	1	5	2	3	2	0	0	0	0	3	3	3	3	2
3	9	1	15	1	4	2	3	3	0	0	0	2	2	2	3	3	3
2	7	1	14	1	3	2	2	4	0	0	0	2	2	2	3	3	3
3	9	1	16	1	3	2	2	2	0	0	0	2	2	2	3	3	2
2	9	1	14	1	3	2	1	3	0	0	0	2	2	2	3	3	2
4	9	1	16	1	1	3	4	4	0	0	0	1	2	3	3	3	2
3	7	1	13	1	3	2	1	3	0	0.5	0	0.5	3	1	1	2	2
3	7	1	13	1	3	3	2	3	0	0.5	0	2	2	0.5	2	2	2
3	9	1	15	1	4	3	4	2	0	0	0	2	0.5	3	0.5	1	3
1	3	1	8	2	5	2	3	2	0	1	0	0	3	0	1	0.5	2
1	3	1	8	2	5	2	3	2	0	1	0	0	3	0	1	0.5	2
1	4	1	9	1	4	2	4	4	0	1	0	0	3	0	1	2	3
1	4	1	9	1	4	2	4	4	0	1	0	0	3	0	1	2	3
2	7	1	14	1	3	1	2	2	0	0.5	0.5	0	1	2	1	2	3
2	7	1	14	1	2	1	3	3	0	0	0	3	0.5	2	2	0	3
3	7	1	13	1	3	2	4	4	0	0	0	2	0.5	3	0.5	3	2
2	7	1	13	1	1	2	2	2	0	0	0	3	0.5	2	1	3	3
1	3	1	9	1	6	2	3	3	0	0.5	0.5	0.5	2	0.5	2	1	2
1	3	1	9	1	6	2	3	3	0	0.5	0.5	0.5	2	0.5	2	1	2
1	6	1	12	1	5	2	3	3	0	0.5	0.5	2	0.5	0.5	2	2	2
1	6	1	12	1	5	2	3	3	0	0.5	0.5	2	0.5	0.5	2	2	2
1	10	1	15	1	3	1	3	1	0	1	0	0	2	1	2	0	5
1	10	1	15	1	3	1	3	1	0	1	0	0	2	1	2	0	5
2	7	1	13	1	3	2	2	3	0.5	0	0.5	2	0	1	3	2	2
1	6	1	12	1	1	2	3	2	0	1	0	0	2	1	3	1	2
1	6	1	12	1	1	2	3	2	0	1	0	0	2	1	3	1	2
1	5	1	11	1	5	3	3	3	1	0	0	2	1	0	2	3	3
1	5	1	11	1	5	3	3	3	1	0	0	2	1	0	2	3	3
2	7	1	13	1	2	2	4	3	0.5	0	0.5	2	0	1	2	3	2
1	11	1	16	1	6	2	4	2	0	1	0	1	2	0	2	3	3
1	11	1	16	1	6	2	4	2	0	1	0	1	2	0	2	3	3
1	11	1	16	1	2	2	3	3	0	1	0	0	3	0	2	3	3
1	11	1	16	1	2	2	3	3	0	1	0	0	3	0	2	3	3
2	7	1	13	1	6	2	2	4	1	0	0	2	0.5	0.5	3	3	3
2	7	1	13	1	6	2	4	4	0.5	0	0.5	2	0	1	3	3	2
2	7	1	13	1	1	3	4	4	0.5	0.5	0	2	0.5	0.5	3	3	2
4	7	1	14	1	2	1	2	3	0.5	0	0.5	2	0	1	3	3	3
1	11	1	17	1	5	2	4	3	0	0.5	0.5	1	1	1	3	3	2
1	11	1	17	1	5	2	4	3	0	0.5	0.5	1	1	1	3	3	2
1	10	1	15	1	5	2	3	2	0	0.5	0.5	1	1	1	3	3	2
1	10	1	15	1	5	2	3	2	0	0.5	0.5	1	1	1	3	3	2
3	7	1	14	1	4	2	3	2	0	0.5	0	0.5	3	0.5	1	2	2
3	9	1	15	1	2	2	2	3	0	0.5	0	3	1	0	0.5	0.5	2
1	7	1	12	1	2	2	3	2	0.5	0	0	2	2	0	2	2	2
1	7	1	12	1	2	2	3	2	0.5	0	0	2	2	0	2	2	2
1	11	1	16	1	4	3	3	4	0	0.5	0	3	1	0	2	2	4
1	11	1	16	1	4	3	3	4	0	0.5	0	3	1	0	2	2	4
2	8	1	14	1	4	2	4	3	0.5	0	0	1	2	1	2	3	1
3	9	1	15	1	3	3	2	4	0.5	0	0	2	1	1	2	3	2
2	8	1	14	1	1	2	4	2	0.5	0	0	2	2	0	2	3	3
3	9	1	16	1	4	2	3	3	0.5	0	0	1	3	0	3	3	3
2	7	1	14	1	3	1	2	3	0.5	0	0	2	1	1	3	3	3
1	11	1	17	1	6	2	3	2	0	0.5	0	0	2	2	3	3	2
1	11	1	17	1	6	2	3	2	0	0.5	0	0	2	2	3	3	2
3	7	1	14	1	3	2	4	4	0	0	0.5	1	2	1	3	3	2
1	7	1	14	1	2	2	3	2	0	0	0.5	2	1	1	3	3	2
1	3	1	8	1	4	3	4	4	1	0	0	2	0	0.5	0.5	0	2
1	3	1	8	1	4	3	4	4	1	0	0	2	0	0.5	0.5	0	2
1	7	1	12	1	5	3	4	3	0.5	0.5	0	1	1	0.5	0.5	1	2
1	7	1	12	1	5	3	4	3	0.5	0.5	0	1	1	0.5	0.5	1	2
3	7	1	13	1	6	2	2	4	0.5	0	0.5	1	0.5	1	0.5	1	1
1	7	1	13	1	2	3	3	3	0.5	0.5	0	1	0.5	1	1	2	1
1	7	1	13	1	2	3	3	3	0.5	0.5	0	1	0.5	1	1	2	1
3	9	1	15	1	6	2	2	3	0	0	0	2	1	2	2	2	1
1	5	1	10	1	4	2	3	2	0	0	0	2	2	1	2	2	1
1	5	1	10	1	4	2	3	2	0	0	0	2	2	1	2	2	1
2	7	1	13	1	3	2	4	4	0	0	0	2	2	1	2	1	2
3	7	1	13	1	2	3	4	3	0	0	0	2	1	2	0	2	3
3	9	1	15	1	3	2	2	2	0	0	0	2	2	1	0.5	2	3
3	9	1	17	1	2	3	2	3	0	0	0	2	2	1	2	2	3
3	9	1	15	1	2	1	3	3	0	0	0	3	1	1	0	0	4
2	7	1	13	1	1	1	2	1	0	0	0	0	3	2	2	1	4
1	7	1	12	1	5	3	3	2	0.5	0.5	0	0.5	2	0	1	3	1
1	7	1	12	1	5	3	3	2	0.5	0.5	0	0.5	2	0	1	3	1
2	7	1	13	1	3	3	2	4	0	0	0	2	2	1	1	3	2
2	7	1	12	1	1	1	2	2	0	0	0	2	1	2	2	3	2
3	9	1	15	1	3	3	4	2	0.5	0	0.5	2	0	0.5	2	2	3
1	4	1	9	1	4	3	3	3	0	0.5	0.5	1	1	0.5	2	0.5	3
1	4	1	9	1	4	3	3	3	0	0.5	0.5	1	1	0.5	2	0.5	3
1	11	1	17	1	4	2	3	2	0	1	0	0.5	2	0	2	2	2
1	11	1	17	1	4	2	3	2	0	1	0	0.5	2	0	2	2	2
3	9	1	15	1	3	1	3	2	0	0	1	0.5	0	2	2	1	3
2	9	1	15	1	5	2	4	4	0	0	0	2	2	1	3	2	3
2	7	1	13	1	4	3	4	2	0	0	0	2	1	2	3	2	2
3	9	1	15	1	5	1	3	2	0	0	0	2	2	1	3	2	3
3	7	1	13	1	3	2	3	2	0	0	0	2	2	1	3	2	3
1	11	1	16	1	3	2	3	2	0.5	0.5	0	1	1	0.5	2	3	1
1	11	1	16	1	3	2	3	2	0.5	0.5	0	1	1	0.5	2	3	1
2	7	1	13	1	1	2	2	4	0.5	0	0.5	1	0.5	1	3	3	3
1	9	1	9	1	6	2	4	4	0	0.5	0.5	1	1	0.5	3	3	2
1	9	1	9	1	6	2	4	4	0	0.5	0.5	1	1	0.5	3	3	2
1	10	1	16	1	4	3	3	3	0	0.5	0.5	0	2	0.5	3	3	2
1	10	1	16	1	4	3	3	3	0	0.5	0.5	0	2	0.5	3	3	2
1	7	1	13	1	3	3	3	2	0	0	0	1	2	2	3	3	2
3	9	1	15	1	4	2	2	4	0	0	0	2	2	1	3	3	2
2	8	1	14	1	3	2	4	1	0	0	0	2	1	2	3	3	1
3	9	1	15	1	2	2	2	4	0	0	0	1	2	2	3	3	2
3	9	1	15	1	1	1	2	2	0	0	0	3	0	2	3	3	4
3	9	1	15	1	3	2	2	2	0.5	0	0	1	2	0.5	2	3	3
2	8	1	14	1	6	2	3	3	0	0	0	2	2	0.5	2	2	2
1	11	1	17	1	5	2	3	3	0	0	0	1	3	0.5	2	2	3
1	11	1	17	1	5	2	3	3	0	0	0	1	3	0.5	2	2	3
2	8	1	14	1	3	3	4	4	0.5	0	0	1	2	0	0	0.5	1
2	7	1	13	1	4	2	2	3	0.5	0	0	1	1	1	1	1	2
1	7	1	13	1	4	1	3	2	0	0.5	0	2	1	0	1	2	4
1	7	1	13	1	4	1	3	2	0	0.5	0	2	1	0	1	2	4
1	7	1	13	1	6	2	4	3	0.5	0	0	1	1	1	2	1	4
1	7	1	13	1	6	2	4	3	0.5	0	0	1	1	1	2	1	4
1	7	1	12	1	6	2	4	2	0.5	0	0	1	1	1	2	2	1
1	7	1	12	1	6	2	4	2	0.5	0	0	1	1	1	2	2	1
1	7	1	12	1	6	2	3	3	0	0.5	0	1	1	1	2	2	1
1	7	1	12	1	6	2	3	3	0	0.5	0	1	1	1	2	2	1
1	6	1	12	1	4	2	4	3	0	0	0.5	0.5	0.5	2	2	2	3
1	6	1	12	1	4	2	4	3	0	0	0.5	0.5	0.5	2	2	2	3
2	8	1	15	1	3	2	2	4	0.5	0	0	0	2	1	3	2	3
1	7	1	13	1	5	3	4	4	0.5	0	0	1	1	1	2	3	2
1	5	1	10	1	5	3	3	3	0.5	0	0	1	2	0	2	3	3
1	5	1	10	1	5	3	3	3	0.5	0	0	1	2	0	2	3	3
3	9	1	10	1	2	3	3	1	0.5	0	0	1	1	1	3	3	1
2	7	1	13	1	2	1	3	1	0.5	0	0	3	0	0	3	3	2
3	9	1	16	1	6	2	4	2	0	0.5	0	2	1	0	3	3	2
1	4	1	10	1	4	3	3	4	0	0.5	0	2	0.5	0.5	3	3	1
1	4	1	10	1	4	3	3	4	0	0.5	0	2	0.5	0.5	3	3	1
3	9	1	15	1	4	3	2	2	0	0	0.5	2	0.5	0.5	3	3	2
3	7	1	14	1	6	2	4	4	0	0	0	2	1	1	1	2	3
1	7	1	13	1	5	3	3	2	0	0	0	2	1	1	2	2	1
1	7	1	13	1	5	3	3	2	0	0	0	2	1	1	2	2	1
2	7	1	13	1	6	2	2	4	0	0	0	2	1	1	2	2	1
3	7	1	14	1	5	2	4	4	0	0	0	2	1	1	2	2	2
1	4	1	9	1	4	3	3	2	0	0	0	0	2	2	1	0	3
1	4	1	9	1	4	3	3	2	0	0	0	0	2	2	1	0	3
3	7	1	14	1	4	2	4	4	0	0	0	2	1	1	1	2	2
3	7	1	13	1	4	2	4	3	0	0	0	2	1	1	0.5	1	3
3	7	1	13	1	4	2	3	3	0	0	0	2	1	1	0	0.5	2
3	9	1	17	1	4	2	2	3	0	0	0	1	2	1	0.5	2	2
3	7	1	13	1	3	2	4	3	0	0	0	2	1	1	1	2	2
3	9	1	15	1	3	2	3	4	0	0	0	2	1	1	2	2	2
1	6	1	11	1	3	2	3	3	0	0	0	3	0.5	0.5	0	2	2
1	6	1	11	1	3	2	3	3	0	0	0	3	0.5	0.5	0	2	2
3	9	1	15	1	4	1	2	3	0	0	0	2	1	1	2	2	2
2	9	1	16	1	3	1	3	2	0	0	0	2	1	1	1	2	4
3	7	1	13	1	2	2	1	2	0	0	0	3	0	1	2	2	2
2	7	1	13	1	1	1	2	2	0	0	0	3	0	1	2	1	2
3	9	1	15	1	6	2	2	2	0	0	0	1	1	2	1	3	2
3	7	1	13	1	5	2	4	4	0	0	0	2	1	1	1	3	2
3	9	1	15	1	4	3	2	2	0	0	0	2	1	1	2	3	2
2	8	1	14	1	3	3	3	4	0	0	0	2	0	2	2	3	2
3	9	1	15	1	3	2	4	2	0	0	0	1	1	2	2	3	3
2	7	1	14	1	3	1	2	2	0	0	0	3	0.5	0.5	2	3	3
3	9	1	15	1	2	1	1	1	0	0	0	1	1	2	0.5	3	3
3	7	1	14	1	1	2	1	3	0	0	0	2	1	1	2	3	3
2	7	1	13	1	6	2	4	4	0	0	0	3	0.5	0.5	3	3	2
2	9	1	15	1	4	2	4	3	0	0	0	2	1	1	3	3	2
3	9	1	16	1	4	2	2	4	0	0	0	2	0	2	3	3	3
2	7	1	14	1	3	3	2	4	0	0	0	2	1	1	3	3	3
2	8	1	14	1	3	2	4	3	0	0	0	1	2	1	3	3	2
3	9	1	17	1	3	2	4	4	0	0	0	2	1	1	3	3	2
1	11	1	16	1	4	1	3	3	0	0	0	1	2	1	3	3	2
1	11	1	16	1	4	1	3	3	0	0	0	1	2	1	3	3	2
3	9	1	15	1	4	1	3	2	0	0	0	2	1	1	3	3	3
3	9	1	16	1	2	2	3	3	0	0	0	2	1	1	3	3	2
3	7	1	13	1	1	3	2	4	0	0	0	2	2	0	3	3	1
3	7	1	13	1	4	2	3	3	0.5	0	0	2	0.5	0	1	2	2
3	9	1	15	1	3	2	2	3	0.5	0	0	1	1	0.5	1	2	3
3	9	1	16	1	2	2	4	4	0.5	0	0	2	0.5	0	1	1	3
1	5	1	10	1	3	2	3	2	0	0	0.5	1	1	0.5	2	2	2
1	5	1	10	1	3	2	3	2	0	0	0.5	1	1	0.5	2	2	2
1	7	1	12	1	5	2	3	3	0	0	0.5	1	1	0.5	2	3	2
1	7	1	12	1	5	2	3	3	0	0	0.5	1	1	0.5	2	3	2
1	5	1	10	1	6	2	3	4	0	0.5	0	0.5	1	1	3	3	1
1	5	1	10	1	6	2	3	4	0	0.5	0	0.5	1	1	3	3	1
1	7	1	13	1	3	2	3	3	0	0	0.5	1	0.5	1	3	3	1
1	7	1	13	1	3	2	3	3	0	0	0.5	1	0.5	1	3	3	1
2	7	1	13	1	3	2	2	3	0	0	0.5	1	0.5	1	3	3	2
1	5	1	10	1	6	2	4	4	0	0	0	3	0	0.5	2	0.5	3
1	5	1	10	1	6	2	4	4	0	0	0	3	0	0.5	2	0.5	3
2	8	1	14	1	5	3	4	4	0	0	0	2	0.5	1	2	0.5	2
1	7	1	12	1	6	2	3	3	0	0	0	1	2	0.5	1	2	2
1	7	1	12	1	6	2	3	3	0	0	0	1	2	0.5	1	2	2
4	7	1	13	1	4	3	2	2	0	0	0	3	0.5	0	1	2	2
1	4	1	9	1	4	2	3	3	0	0	0	3	0.5	0	0.5	0.5	1
1	4	1	9	1	4	2	3	3	0	0	0	3	0.5	0	0.5	0.5	1
3	9	1	15	1	4	2	2	3	0	0	0	1	2	0.5	1	2	2
3	7	1	14	1	4	2	2	3	0	0	0	2	0.5	1	2	1	2
3	7	1	14	1	2	3	4	4	0	0	0	2	1	0.5	0	0	2
3	7	1	14	1	3	2	3	2	0	0	0	2	1	0.5	1	2	1
1	7	1	14	1	3	2	3	3	0	0	0	1	2	0.5	2	1	3
2	7	1	14	1	3	2	2	3	0	0	0	2	0.5	1	0	1	3
1	7	1	14	1	2	2	3	3	0	0	0	2	1	0.5	0	0	2
3	7	1	13	1	2	1	4	1	0	0	0	1	2	0.5	0.5	1	2
3	7	1	13	1	2	1	2	3	0	0	0	0.5	3	0	0.5	2	1
3	7	1	13	1	5	3	4	3	0	0	0	0.5	2	1	2	3	1
1	3	1	8	1	5	3	3	3	0	0	0	0.5	1	2	0	3	2
1	3	1	8	1	5	3	3	3	0	0	0	0.5	1	2	0	3	2
1	10	1	16	1	5	2	3	3	0	0	0	3	0.5	0	2	3	1
1	10	1	16	1	5	2	3	3	0	0	0	3	0.5	0	2	3	1
3	7	1	13	1	5	2	2	4	0	0	0	1	0.5	2	2	3	2
3	9	1	15	1	5	1	2	1	0	0	0	3	0	0.5	2	3	2
3	9	1	16	1	4	2	2	4	0	0	0	1	2	0.5	2	3	3
2	7	1	13	1	1	2	3	3	0	0	0	1	0.5	2	1	3	3
3	9	1	16	1	1	2	3	3	0	0	0	1	2	0.5	2	3	3
2	7	1	13	1	3	2	2	3	0	0	0	2	1	0.5	3	3	2
2	9	1	15	1	1	2	2	4	0	0	0	3	0	0.5	3	3	2
3	7	1	14	1	6	2	4	2	0	0	0	1	1	1	1	1	3
3	9	1	16	1	6	2	2	3	0	0	0	2	0	1	0.5	1	3
2	8	1	14	1	5	2	4	3	0	0	0	1	1	1	2	2	3
3	7	1	13	1	4	3	4	1	0	0	0	2	0.5	0.5	0.5	0.5	2
3	9	1	16	1	4	3	3	4	0	0	0	0	2	1	0	1	2
2	7	1	13	1	4	2	4	4	0	0	0	3	0	0	1	2	2
1	11	1	16	1	5	1	4	3	0	0	0	0.5	2	0.5	2	2	2
1	11	1	16	1	5	1	4	3	0	0	0	0.5	2	0.5	2	2	2
3	7	1	12	1	3	3	4	4	0	0	0	1	1	1	0	1	2
2	7	1	14	1	4	2	2	2	0	0	0	2	0.5	0.5	1	0	3
3	7	1	13	1	3	2	4	4	0	0	0	2	0.5	0.5	0	2	3
3	9	1	15	1	3	2	4	2	0	0	0	2	0.5	0.5	0.5	2	3
3	9	1	15	1	3	2	4	2	0	0	0	0	1	2	1	1	2
3	7	1	15	1	4	1	3	2	0	0	0	1	1	1	1	2	2
1	7	1	12	1	2	3	3	3	0	0	0	0	3	0	2	2	3
1	7	1	12	1	2	3	3	3	0	0	0	0	3	0	2	2	3
3	9	1	16	2	4	1	2	3	0	0	0	1	1	1	1	2	2
3	9	1	15	1	3	2	2	2	0	0	0	2	0	1	1	1	3
3	9	1	15	1	3	2	1	2	0	0	0	1	1	1	2	2	2
3	7	1	13	1	2	2	2	3	0	0	0	2	0.5	0.5	0	1	2
3	9	1	16	1	3	1	2	2	0	0	0	1	1	1	0.5	1	3
3	9	1	15	1	2	2	2	3	0	0	0	2	0.5	0.5	0.5	2	3
3	9	1	15	1	2	1	1	2	0	0	0	3	0	0	1	2	3
1	5	1	11	1	1	1	3	2	0	0	0	1	0	2	1	2	3
1	5	1	11	1	1	1	3	2	0	0	0	1	0	2	1	2	3
3	7	1	13	1	6	2	4	4	0	0	0	1	1	1	0.5	3	2
2	8	1	15	1	5	2	4	2	0	0	0	3	0	0	2	3	2
3	9	1	16	1	4	3	2	2	0	0	0	3	0	0	2	3	2
2	9	1	15	1	3	2	3	3	0	0	0	1	2	0	2	3	2
2	7	1	13	1	2	1	2	4	0	0	0	3	0	0	2	3	3
2	9	1	15	1	5	2	4	3	0	0	0	1	1	1	3	2	2
2	7	1	13	1	3	2	2	3	0	0	0	2	0.5	0.5	3	2	2
1	11	1	16	1	3	1	3	3	0	0	0	0	3	0	3	2	1
1	11	1	16	1	3	1	3	3	0	0	0	0	3	0	3	2	1
2	7	1	13	1	2	1	2	2	0	0	0	1	1	1	3	1	2
2	9	1	15	1	6	2	4	3	0	0	0	3	0	0	3	3	2
1	7	1	12	1	4	3	4	3	0	0	0	1	1	1	3	3	2
1	7	1	12	1	4	3	4	3	0	0	0	1	1	1	3	3	2
3	9	1	15	1	4	1	2	1	0	0	0	1	1	1	3	3	2
1	11	1	16	1	3	1	2	2	0	0	0	0	2	1	3	3	3
1	11	1	16	1	3	1	2	2	0	0	0	0	2	1	3	3	3
2	8	1	14	1	2	2	2	3	0	0	0	1	1	1	3	3	2
1	4	1	9	1	1	1	3	1	0	0	0	0	0	3	3	3	2
1	4	1	9	1	1	1	3	1	0	0	0	0	0	3	3	3	2
1	11	1	16	1	1	1	3	2	0	0	0	0	1	2	3	3	3
1	11	1	16	1	1	1	3	2	0	0	0	0	1	2	3	3	3
3	7	1	13	1	1	1	2	2	0	0	0	3	0	0	3	3	2
3	7	1	13	1	6	2	3	1	0	0	0	1	0.5	1	0.5	1	2
3	7	1	13	1	5	3	2	3	0	0	0	1	0.5	1	0	0	1
1	7	1	14	1	4	2	4	3	0	0	0	1	0.5	1	1	2	3
3	9	1	15	1	4	2	3	2	0	0	0	2	0	0.5	0.5	2	3
2	7	1	13	1	4	2	2	3	0	0	0	1	1	0.5	2	2	1
3	9	1	16	1	3	3	1	2	0	0	0	1	1	0.5	2	2	3
3	7	1	13	1	4	2	1	2	0	0	0	2	0.5	0	1	1	1
2	7	1	13	1	4	1	1	2	0	0	0	2	0.5	0	0	1	2
3	9	1	15	1	2	2	2	2	0	0	0	1	1	0.5	0.5	2	2
3	7	1	13	1	1	2	4	3	0	0	0	2	0.5	0	0	0	2
2	7	1	14	1	1	2	2	1	0	0	0	2	0	0.5	2	0	3
2	7	1	13	1	6	2	2	2	0	0	0	2	0	0.5	2	3	3
2	7	1	15	1	4	3	4	4	0	0	0	1	1	0.5	1	3	2
2	9	1	16	1	4	3	4	4	0	0	0	0.5	1	1	2	3	1
2	7	1	14	1	5	2	3	3	0	0	0	1	1	0.5	2	3	2
3	7	1	13	1	3	3	2	4	0	0	0	1	0.5	1	2	3	1
1	7	1	12	1	3	2	3	3	0	0	0	1	0.5	1	1	3	2
1	7	1	12	1	3	2	3	3	0	0	0	1	0.5	1	1	3	2
1	7	1	12	1	5	3	4	4	0	0	0	1	1	0.5	3	0.5	1
1	5	1	10	1	4	3	3	3	0	0	0	2	0.5	0	3	2	1
1	5	1	10	1	4	3	3	3	0	0	0	2	0.5	0	3	2	1
1	7	1	14	1	4	1	2	2	0	0	0	1	1	0.5	3	2	2
3	9	1	15	1	4	3	2	4	0	0	0	0.5	1	1	3	3	2
2	9	1	16	1	4	2	3	3	0	0	0	1	0.5	1	3	3	2
1	11	1	17	1	4	1	3	2	0	0	0	0.5	0	2	3	3	3
1	11	1	17	1	4	1	3	2	0	0	0	0.5	0	2	3	3	3
1	11	1	16	1	4	1	3	2	0	0	0	0.5	1	1	3	3	3
1	11	1	16	1	4	1	3	2	0	0	0	0.5	1	1	3	3	3
3	9	1	16	1	4	1	3	1	0	0	0	1	1	0.5	3	3	3
3	7	1	13	1	3	2	3	2	0	0	0	0.5	1	1	3	3	2
1	11	1	17	1	2	2	3	3	0	0	0	0	2	0.5	3	3	1
1	11	1	17	1	2	2	3	3	0	0	0	0	2	0.5	3	3	1
2	8	1	14	1	3	1	2	2	0	0	0	1	1	0.5	3	3	2
1	3	1	8	1	3	3	3	2	0.5	1	0.5	1	1	0	1	0	1
1	3	1	8	1	3	3	3	2	0.5	1	0.5	1	1	0	1	0	1
2	7	1	14	1	2	2	2	3	2	0	0	2	0	0	1	1	2
1	4	1	9	1	6	2	2	3	1	1	0	1	1	0	2	2	2
1	4	1	9	1	6	2	2	3	1	1	0	1	1	0	2	2	2
1	5	1	11	1	6	2	3	3	0.5	0.5	1	0.5	0.5	1	2	2	2
1	5	1	11	1	6	2	3	3	0.5	0.5	1	0.5	0.5	1	2	2	2
1	6	1	12	1	4	3	3	3	0.5	0.5	1	1	0.5	0.5	1	0.5	1
1	6	1	12	1	4	3	3	3	0.5	0.5	1	1	0.5	0.5	1	0.5	1
1	4	1	9	1	4	2	4	3	0.5	0.5	1	0.5	0.5	1	1	1	1
1	4	1	9	1	4	2	4	3	0.5	0.5	1	0.5	0.5	1	1	1	1
1	10	1	15	1	4	2	4	4	0.5	1	0.5	1	0.5	0.5	2	2	3
1	10	1	15	1	4	2	4	4	0.5	1	0.5	1	0.5	0.5	2	2	3
1	11	1	17	1	2	1	3	3	0	1	1	0	2	0	2	2	2
1	11	1	17	1	2	1	3	3	0	1	1	0	2	0	2	2	2
1	7	1	12	1	1	1	3	2	0.5	1	0.5	1	1	0	3	2	3
1	7	1	12	1	1	1	3	2	0.5	1	0.5	1	1	0	3	2	3
2	7	1	15	1	3	2	2	3	0	0	2	0	0	2	2	3	3
1	7	1	12	1	6	2	4	4	0.5	0.5	1	0.5	0.5	1	3	3	1
1	7	1	12	1	6	2	4	4	0.5	0.5	1	0.5	0.5	1	3	3	1
1	11	1	17	1	4	2	4	2	0	1	1	0	1	1	3	3	3
1	11	1	17	1	4	2	4	2	0	1	1	0	1	1	3	3	3
1	7	1	12	1	4	3	4	3	1	0.5	0.5	0.5	0.5	0.5	2	0.5	1
1	7	1	12	1	4	3	4	3	1	0.5	0.5	0.5	0.5	0.5	2	0.5	1
1	6	1	12	1	5	2	4	3	1	1	0	1	0.5	0	1	1	1
1	6	1	12	1	5	2	4	3	1	1	0	1	0.5	0	1	1	1
1	4	1	9	1	4	1	3	3	1	0.5	0.5	0.5	0.5	0.5	1	1	2
1	4	1	9	1	4	1	3	3	1	0.5	0.5	0.5	0.5	0.5	1	1	2
2	7	1	14	1	3	2	2	4	1	0	1	1	0	0.5	2	2	3
1	10	1	16	1	5	2	3	3	0	1	1	0	1	0.5	2	2	3
1	10	1	16	1	5	2	3	3	0	1	1	0	1	0.5	2	2	3
3	9	1	15	1	3	3	3	3	0	1	1	0	0.5	1	0.5	1	2
2	7	1	12	1	2	2	4	4	1	0.5	0.5	0.5	0	0.5	0.5	1	2
1	7	1	12	1	5	3	4	3	0	2	0	0	1	0	2	3	1
1	7	1	12	1	5	3	4	3	0	2	0	0	1	0	2	3	1
3	9	1	16	1	4	2	2	4	0.5	0.5	0.5	1	0.5	0.5	0.5	0.5	3
1	7	1	13	1	4	2	1	1	0.5	0.5	0.5	0.5	1	0.5	0.5	0.5	1
1	7	1	13	1	4	2	1	1	0.5	0.5	0.5	0.5	1	0.5	0.5	0.5	1
1	4	1	10	1	6	2	3	3	1	0.5	0	1	0.5	0.5	1	2	3
1	4	1	10	1	6	2	3	3	1	0.5	0	1	0.5	0.5	1	2	3
1	7	1	12	1	4	2	3	3	1	0.5	0	1	0.5	0.5	1	1	1
1	7	1	12	1	4	2	3	3	1	0.5	0	1	0.5	0.5	1	1	1
1	5	1	10	1	6	1	3	3	0.5	0.5	0.5	1	0.5	0.5	2	2	3
1	5	1	10	1	6	1	3	3	0.5	0.5	0.5	1	0.5	0.5	2	2	3
3	9	1	17	1	3	3	1	4	0.5	0.5	0.5	1	0	1	2	2	2
1	3	1	8	1	3	2	3	3	0.5	0.5	0.5	1	0.5	0.5	2	2	3
1	3	1	8	1	3	2	3	3	0.5	0.5	0.5	1	0.5	0.5	2	2	3
1	6	1	11	1	2	3	3	3	0.5	0.5	0.5	1	0.5	0.5	2	2	1
1	6	1	11	1	2	3	3	3	0.5	0.5	0.5	1	0.5	0.5	2	2	1
1	11	1	17	1	2	2	3	3	0.5	0.5	0.5	0.5	0.5	1	2	2	2
1	11	1	17	1	2	2	3	3	0.5	0.5	0.5	0.5	0.5	1	2	2	2
1	4	1	9	1	2	1	4	2	0.5	1	0	1	1	0	2	2	1
1	4	1	9	1	2	1	4	2	0.5	1	0	1	1	0	2	2	1
1	10	1	16	1	5	2	3	2	0	1	0.5	0	1	1	2	3	3
1	10	1	16	1	5	2	3	2	0	1	0.5	0	1	1	2	3	3
1	10	1	16	1	4	2	3	2	0	1	0.5	0.5	1	0.5	3	3	2
1	10	1	16	1	4	2	3	2	0	1	0.5	0.5	1	0.5	3	3	2
3	9	1	15	1	4	1	2	4	0	1	0.5	0.5	1	0.5	3	3	2
1	6	1	11	1	4	2	2	2	0.5	1	0.5	0.5	0	0	2	2	1
1	6	1	11	1	4	2	2	2	0.5	1	0.5	0.5	0	0	2	2	1
1	7	1	12	1	5	2	3	4	0.5	0.5	0.5	0.5	0.5	0.5	1	0.5	1
1	7	1	12	1	5	2	3	4	0.5	0.5	0.5	0.5	0.5	0.5	1	0.5	1
1	3	1	8	1	4	2	3	2	0.5	0.5	0.5	0.5	0.5	0.5	1	0.5	1
1	3	1	8	1	4	2	3	2	0.5	0.5	0.5	0.5	0.5	0.5	1	0.5	1
1	10	1	16	1	4	2	3	3	0.5	0.5	0.5	0.5	0.5	0.5	2	0.5	2
1	10	1	16	1	4	2	3	3	0.5	0.5	0.5	0.5	0.5	0.5	2	0.5	2
1	3	1	8	1	2	2	2	2	0.5	0.5	0.5	0.5	0.5	0.5	2	0.5	2
1	3	1	8	1	2	2	2	2	0.5	0.5	0.5	0.5	0.5	0.5	2	0.5	2
1	10	1	9	1	6	2	3	3	1	0	0.5	1	0	0.5	2	1	1
1	10	1	9	1	6	2	3	3	1	0	0.5	1	0	0.5	2	1	1
1	4	1	9	1	4	2	3	3	1	0.5	0	0.5	1	0	2	1	3
1	4	1	9	1	4	2	3	3	1	0.5	0	0.5	1	0	2	1	3
1	4	1	10	1	5	3	4	2	0.5	0.5	0.5	0.5	0.5	0.5	1	1	1
1	4	1	10	1	5	3	4	2	0.5	0.5	0.5	0.5	0.5	0.5	1	1	1
1	7	1	12	1	5	3	3	3	0.5	0.5	0.5	0.5	0.5	0.5	1	1	2
1	7	1	12	1	5	3	3	3	0.5	0.5	0.5	0.5	0.5	0.5	1	1	2
1	6	1	11	1	5	2	3	3	0.5	0.5	0.5	0.5	0.5	0.5	1	1	2
1	6	1	11	1	5	2	3	3	0.5	0.5	0.5	0.5	0.5	0.5	1	1	2
1	6	1	11	1	4	3	3	2	0.5	0.5	0.5	0.5	0.5	0.5	2	2	1
1	6	1	11	1	4	3	3	2	0.5	0.5	0.5	0.5	0.5	0.5	2	2	1
1	7	1	13	1	4	2	4	3	0.5	0.5	0.5	0.5	0	1	1	1	3
1	7	1	13	1	4	2	3	3	0.5	0.5	0.5	0.5	0.5	0.5	1	1	2
1	7	1	13	1	4	2	3	3	0.5	0.5	0.5	0.5	0.5	0.5	1	1	2
3	7	1	13	1	4	2	3	4	0.5	0.5	0.5	0.5	0.5	0.5	2	2	2
1	4	1	9	1	3	3	2	4	0.5	0.5	0.5	0.5	0.5	0.5	2	2	3
1	4	1	9	1	3	3	2	4	0.5	0.5	0.5	0.5	0.5	0.5	2	2	3
1	3	1	9	1	3	2	3	3	0.5	0.5	0.5	0.5	0.5	0.5	1	1	3
1	3	1	9	1	3	2	3	3	0.5	0.5	0.5	0.5	0.5	0.5	1	1	3
1	6	1	11	1	3	2	3	4	0.5	0.5	0.5	0.5	0.5	0.5	2	2	1
1	6	1	11	1	3	2	3	4	0.5	0.5	0.5	0.5	0.5	0.5	2	2	1
1	4	1	10	1	1	3	3	4	0.5	0.5	0.5	0.5	0.5	0.5	1	1	1
1	4	1	10	1	1	3	3	4	0.5	0.5	0.5	0.5	0.5	0.5	1	1	1
1	4	1	12	1	1	2	3	2	0.5	0.5	0.5	0.5	0.5	0.5	1	1	2
1	4	1	12	1	1	2	3	2	0.5	0.5	0.5	0.5	0.5	0.5	1	1	2
1	7	1	12	1	4	2	3	3	1	0.5	0	1	0.5	0	3	1	2
1	7	1	12	1	4	2	3	3	1	0.5	0	1	0.5	0	3	1	2
2	8	1	13	1	4	1	2	2	1	0.5	0	0.5	1	0	2	3	3
1	3	1	8	1	3	2	3	2	0.5	0.5	0.5	0.5	0.5	0.5	3	3	2
1	3	1	8	1	3	2	3	2	0.5	0.5	0.5	0.5	0.5	0.5	3	3	2
1	3	1	9	1	4	2	3	4	1	0.5	0	0.5	1	0	0.5	0.5	1
1	3	1	9	1	4	2	3	4	1	0.5	0	0.5	1	0	0.5	0.5	1
1	10	1	15	1	6	2	4	4	0.5	0.5	0.5	0.5	0.5	0.5	0.5	0.5	1
1	10	1	15	1	6	2	4	4	0.5	0.5	0.5	0.5	0.5	0.5	0.5	0.5	1
1	9	1	9	1	5	3	4	4	0.5	0.5	0.5	0.5	0.5	0.5	0.5	0.5	3
1	9	1	9	1	5	3	4	4	0.5	0.5	0.5	0.5	0.5	0.5	0.5	0.5	3
1	11	1	16	1	6	2	2	2	0.5	0.5	0.5	0.5	0.5	0.5	0.5	0.5	2
1	11	1	16	1	6	2	2	2	0.5	0.5	0.5	0.5	0.5	0.5	0.5	0.5	2
3	9	1	16	1	3	2	3	3	0.5	0.5	0.5	0.5	0.5	0.5	0.5	0.5	3
1	6	1	12	1	2	2	4	3	0.5	0.5	0.5	0.5	0.5	0.5	0.5	0.5	1
1	6	1	12	1	2	2	4	3	0.5	0.5	0.5	0.5	0.5	0.5	0.5	0.5	1
1	7	1	12	1	2	2	3	2	0.5	0.5	0.5	0.5	0.5	0.5	0.5	0.5	3
1	7	1	12	1	2	2	3	2	0.5	0.5	0.5	0.5	0.5	0.5	0.5	0.5	3
1	11	1	16	1	2	2	3	2	0.5	0.5	0.5	0.5	0.5	0.5	0.5	0.5	2
1	11	1	16	1	2	2	3	2	0.5	0.5	0.5	0.5	0.5	0.5	0.5	0.5	2
1	7	1	13	1	2	2	2	2	0.5	0.5	0.5	0.5	0.5	0.5	0.5	0.5	4
1	7	1	13	1	2	2	2	2	0.5	0.5	0.5	0.5	0.5	0.5	0.5	0.5	4
3	9	1	16	1	2	1	2	2	0.5	0.5	0.5	0.5	0.5	0.5	0.5	0.5	3
2	7	1	13	1	2	2	2	3	0	0.5	1	1	0	0	1	1	2
1	5	1	10	1	6	2	3	3	1	0	0.5	1	0	0	2	2	2
1	5	1	10	1	6	2	3	3	1	0	0.5	1	0	0	2	2	2
1	5	1	10	1	6	2	3	3	0.5	0	1	0.5	0	0.5	2	2	2
1	5	1	10	1	6	2	3	3	0.5	0	1	0.5	0	0.5	2	2	2
3	7	1	14	1	6	2	3	2	1	0.5	0	0	0.5	0.5	2	3	2
1	4	1	10	1	4	2	3	3	0.5	0.5	0	1	1	0	1	0.5	1
1	4	1	10	1	4	2	3	3	0.5	0.5	0	1	1	0	1	0.5	1
1	3	1	8	1	4	3	3	4	0	1	0	1	1	0	0.5	0.5	1
1	3	1	8	1	4	3	3	4	0	1	0	1	1	0	0.5	0.5	1
1	6	1	11	1	4	2	3	3	0	0.5	0.5	0.5	1	0.5	1	1	2
1	6	1	11	1	4	2	3	3	0	0.5	0.5	0.5	1	0.5	1	1	2
1	6	1	11	1	4	2	3	3	0	0.5	0.5	1	0.5	0.5	1	1	2
1	6	1	11	1	4	2	3	3	0	0.5	0.5	1	0.5	0.5	1	1	2
3	7	1	14	2	4	2	4	4	0.5	0	0.5	1	1	0	1	3	1
1	3	1	8	1	3	3	3	4	1	0	0	1	0	1	2	1	3
1	3	1	8	1	3	3	3	4	1	0	0	1	0	1	2	1	3
1	5	1	10	1	6	2	3	3	0.5	0.5	0	1	1	0	2	1	2
1	5	1	10	1	6	2	3	3	0.5	0.5	0	1	1	0	2	1	2
1	10	1	16	1	4	2	4	3	0	0.5	0.5	0	1	1	2	1	1
1	10	1	16	1	4	2	4	3	0	0.5	0.5	0	1	1	2	1	1
2	8	1	14	1	6	2	4	3	0.5	0.5	0	0.5	1	0.5	2	3	3
1	10	1	15	1	6	2	3	3	0.5	0.5	0	1	1	0	2	3	2
1	10	1	15	1	6	2	3	3	0.5	0.5	0	1	1	0	2	3	2
2	7	1	12	1	1	2	3	2	0.5	0	0.5	1	0.5	0.5	2	3	2
1	10	1	15	1	3	2	3	3	0	0.5	0.5	0.5	1	0.5	2	3	2
1	10	1	15	1	3	2	3	3	0	0.5	0.5	0.5	1	0.5	2	3	2
3	7	1	14	1	4	1	2	2	0	0	1	0	0	2	2	3	2
3	7	1	14	1	2	2	2	3	0	1	0	1	0.5	0.5	2	3	3
1	10	1	16	1	6	2	4	3	0.5	0.5	0	1	1	0	3	3	4
1	10	1	16	1	6	2	4	3	0.5	0.5	0	1	1	0	3	3	4
1	7	1	12	1	6	2	4	4	0	0.5	0.5	1	0.5	0.5	3	3	2
1	7	1	12	1	6	2	4	4	0	0.5	0.5	1	0.5	0.5	3	3	2
2	8	1	15	1	5	3	3	3	0	0.5	0.5	0	1	1	3	3	2
1	10	1	15	1	5	2	3	4	0	1	0	1	1	0	3	3	2
1	10	1	15	1	5	2	3	4	0	1	0	1	1	0	3	3	2
1	5	1	10	1	3	2	3	3	0	1	0.5	0	0	0.5	2	2	3
1	5	1	10	1	3	2	3	3	0	1	0.5	0	0	0.5	2	2	3
1	3	1	8	1	5	2	3	4	0.5	0	1	0.5	0	0	0.5	0.5	2
1	3	1	8	1	5	2	3	4	0.5	0	1	0.5	0	0	0.5	0.5	2
2	8	1	15	1	5	2	2	4	0	1	0.5	0.5	0	0	0	0	2
3	7	1	14	1	4	3	2	3	1	0	0	0.5	0.5	0.5	1	2	2
2	8	1	15	1	4	2	4	4	0.5	0	0.5	0.5	0	1	1	2	2
1	6	1	12	1	6	2	4	2	0	0.5	0.5	0.5	0.5	0.5	1	1	2
1	6	1	12	1	6	2	4	2	0	0.5	0.5	0.5	0.5	0.5	1	1	2
1	7	1	12	1	4	3	4	3	0	0.5	0.5	0	1	0.5	0.5	2	1
1	7	1	12	1	4	3	4	3	0	0.5	0.5	0	1	0.5	0.5	2	1
2	7	1	13	1	3	2	2	2	0	0.5	0.5	0.5	0.5	0.5	1	1	2
1	3	1	9	1	4	1	3	2	1	0	0	1	0.5	0	2	2	2
1	3	1	9	1	4	1	3	2	1	0	0	1	0.5	0	2	2	2
2	8	1	14	1	5	2	4	4	0.5	0	0.5	0.5	0	1	2	2	2
1	7	1	12	1	3	3	3	4	0.5	0.5	0	1	0.5	0	2	1	3
1	7	1	12	1	3	3	3	4	0.5	0.5	0	1	0.5	0	2	1	3
1	6	1	11	1	4	2	3	4	0.5	0	0.5	0.5	0.5	0.5	2	2	2
1	6	1	11	1	4	2	3	4	0.5	0	0.5	0.5	0.5	0.5	2	2	2
1	4	1	9	1	3	2	3	3	0.5	0.5	0	1	0.5	0	2	1	1
1	4	1	9	1	3	2	3	3	0.5	0.5	0	1	0.5	0	2	1	1
1	4	1	10	1	5	3	3	3	0	0.5	0.5	0.5	0.5	0.5	2	2	1
1	4	1	10	1	5	3	3	3	0	0.5	0.5	0.5	0.5	0.5	2	2	1
1	4	1	9	1	4	2	2	2	0	0.5	0.5	0.5	0.5	0.5	2	1	3
1	4	1	9	1	4	2	2	2	0	0.5	0.5	0.5	0.5	0.5	2	1	3
1	7	1	12	1	3	1	3	2	0	0.5	0.5	0	1	0.5	2	1	1
1	7	1	12	1	3	1	3	2	0	0.5	0.5	0	1	0.5	2	1	1
1	11	1	17	1	6	2	3	3	0	0.5	0.5	0	1	0.5	3	2	3
1	11	1	17	1	6	2	3	3	0	0.5	0.5	0	1	0.5	3	2	3
1	10	1	16	1	3	2	4	3	0	0.5	0.5	0	1	0.5	3	1	2
1	10	1	16	1	3	2	4	3	0	0.5	0.5	0	1	0.5	3	1	2
1	7	1	13	1	6	2	3	4	0.5	0.5	0	0.5	1	0	2	3	1
1	7	1	13	1	6	2	3	4	0.5	0.5	0	0.5	1	0	2	3	1
2	8	1	15	1	5	2	2	3	0	0	1	0.5	0	1	2	3	2
1	10	1	15	1	5	1	3	3	0	0.5	0.5	0	1	0.5	2	3	2
1	10	1	15	1	5	1	3	3	0	0.5	0.5	0	1	0.5	2	3	2
1	10	1	15	1	3	1	3	2	0	0.5	0.5	0	1	0.5	2	3	2
1	10	1	15	1	3	1	3	2	0	0.5	0.5	0	1	0.5	2	3	2
1	7	1	12	1	4	2	3	2	0	1	0	0.5	1	0	3	3	3
1	7	1	12	1	4	2	3	2	0	1	0	0.5	1	0	3	3	3
1	10	1	15	1	4	1	4	3	0	0.5	0.5	0	1	0.5	3	3	4
1	10	1	15	1	4	1	4	3	0	0.5	0.5	0	1	0.5	3	3	4
1	11	1	16	1	3	1	2	3	0	0.5	0.5	0	1	0.5	3	3	2
1	11	1	16	1	3	1	2	3	0	0.5	0.5	0	1	0.5	3	3	2
1	7	1	13	1	5	2	4	2	1	0	0	1	0	0.5	0.5	0.5	2
1	6	1	12	1	6	2	4	4	0.5	0	0.5	0.5	0.5	0.5	1	0.5	2
1	6	1	12	1	6	2	4	4	0.5	0	0.5	0.5	0.5	0.5	1	0.5	2
1	5	1	11	1	2	2	3	3	0.5	0.5	0	0.5	1	0	1	0.5	2
1	5	1	11	1	2	2	3	3	0.5	0.5	0	0.5	1	0	1	0.5	2
1	5	1	10	1	6	2	4	3	0.5	0.5	0.5	0	0	0	1	2	1
1	5	1	10	1	6	2	4	3	0.5	0.5	0.5	0	0	0	1	2	1
1	3	1	8	1	4	2	3	3	0.5	0.5	0.5	0	0	0	0.5	0	2
1	3	1	8	1	4	2	3	3	0.5	0.5	0.5	0	0	0	0.5	0	2
1	3	1	8	1	4	2	3	2	0.5	0.5	0	0.5	0.5	0	2	0.5	2
1	3	1	8	1	4	2	3	2	0.5	0.5	0	0.5	0.5	0	2	0.5	2
1	5	1	10	1	5	3	3	3	0	0.5	0.5	0	0.5	0.5	2	1	2
1	5	1	10	1	5	3	3	3	0	0.5	0.5	0	0.5	0.5	2	1	2
1	5	1	11	1	4	2	3	3	0	0.5	0.5	0	0.5	0.5	2	1	3
1	5	1	11	1	4	2	3	3	0	0.5	0.5	0	0.5	0.5	2	1	3
1	6	1	11	1	1	2	4	2	0	0.5	0.5	0	0.5	0.5	2	1	4
1	6	1	11	1	1	2	4	2	0	0.5	0.5	0	0.5	0.5	2	1	4
1	7	1	13	1	4	2	4	2	0.5	0.5	0	0.5	0.5	0	3	1	2
1	7	1	13	1	4	2	4	2	0.5	0.5	0	0.5	0.5	0	3	1	2
1	5	1	10	1	3	3	3	3	0.5	0	0.5	0.5	0.5	0	2	2	1
1	5	1	10	1	3	3	3	3	0.5	0	0.5	0.5	0.5	0	2	2	1
1	7	1	13	1	6	2	3	3	0	0.5	0.5	0	0.5	0.5	2	2	4
1	7	1	13	1	6	2	3	3	0	0.5	0.5	0	0.5	0.5	2	2	4
1	6	1	11	1	2	3	3	3	0	0.5	0.5	0	0.5	0.5	2	2	2
1	6	1	11	1	2	3	3	3	0	0.5	0.5	0	0.5	0.5	2	2	2
1	7	1	12	1	2	2	3	3	0	1	0	0	1	0	2	2	2
1	7	1	12	1	2	2	3	3	0	1	0	0	1	0	2	2	2
1	5	1	10	2	6	2	3	3	0	0.5	0.5	0	0.5	0.5	3	2	2
1	5	1	10	2	6	2	3	3	0	0.5	0.5	0	0.5	0.5	3	2	2
1	4	1	10	1	4	3	3	3	0	0.5	0.5	0	0.5	0.5	2	3	2
1	4	1	10	1	4	3	3	3	0	0.5	0.5	0	0.5	0.5	2	3	2
2	9	1	16	1	4	2	4	3	1	0	0	1	0	0	3	3	3
1	4	1	9	1	3	2	2	3	0.5	0.5	0	0.5	0.5	0	3	3	3
1	4	1	9	1	3	2	2	3	0.5	0.5	0	0.5	0.5	0	3	3	3
1	12	1	17	1	5	2	3	3	0	0.5	0.5	0	0.5	0.5	3	3	1
1	12	1	17	1	5	2	3	3	0	0.5	0.5	0	0.5	0.5	3	3	1
1	11	1	17	1	4	2	3	3	0	0.5	0.5	0	0.5	0.5	3	3	3
1	11	1	17	1	4	2	3	3	0	0.5	0.5	0	0.5	0.5	3	3	3
1	11	1	16	1	4	1	3	2	0	1	0	0	1	0	3	3	4
1	11	1	16	1	4	1	3	2	0	1	0	0	1	0	3	3	4
1	5	1	11	1	5	3	3	4	0.5	0.5	0	0.5	0.5	0	1	1	1
1	5	1	11	1	5	3	3	4	0.5	0.5	0	0.5	0.5	0	1	1	1
1	4	1	9	1	4	2	4	4	0.5	0.5	0	0.5	0.5	0	1	0.5	1
1	4	1	9	1	4	2	4	4	0.5	0.5	0	0.5	0.5	0	1	0.5	1
2	8	1	15	1	5	2	2	2	0.5	0	0	1	1	0	1	2	3
1	7	1	12	1	3	3	4	3	0.5	0	0	2	0	0	1	2	2
1	7	1	12	1	3	3	4	3	0.5	0	0	2	0	0	1	2	2
3	7	1	14	1	4	2	3	2	0.5	0	0	2	0	0	1	1	2
1	3	1	9	1	5	2	3	2	0	0.5	0	0.5	0.5	1	1	1	2
1	3	1	9	1	5	2	3	2	0	0.5	0	0.5	0.5	1	1	1	2
1	3	1	8	1	4	2	2	3	0	0.5	0	0.5	0.5	1	1	0.5	4
1	3	1	8	1	4	2	2	3	0	0.5	0	0.5	0.5	1	1	0.5	4
3	9	1	15	1	4	2	4	3	0.5	0	0	1	0.5	0.5	0.5	3	2
1	7	1	12	1	3	3	3	3	0	0.5	0	0.5	1	0.5	1	3	2
1	7	1	12	1	3	3	3	3	0	0.5	0	0.5	1	0.5	1	3	2
2	7	1	12	1	4	2	2	4	0.5	0	0	1	0.5	0.5	2	2	3
1	6	1	11	1	6	2	3	3	0	0	0.5	1	0.5	0.5	2	2	1
1	6	1	11	1	6	2	3	3	0	0	0.5	1	0.5	0.5	2	2	1
1	3	1	9	1	4	2	4	3	0	0	0.5	1	0.5	0.5	2	2	1
1	3	1	9	1	4	2	4	3	0	0	0.5	1	0.5	0.5	2	2	1
1	7	1	13	1	4	2	3	3	0	0.5	0	1	1	0	2	2	2
1	7	1	13	1	4	2	3	3	0	0.5	0	1	1	0	2	2	2
1	6	1	12	1	3	2	3	3	0	0.5	0	0	2	0	2	2	2
1	6	1	12	1	3	2	3	3	0	0.5	0	0	2	0	2	2	2
1	4	1	9	1	5	3	3	2	0.5	0	0	2	0	0	2	3	2
1	4	1	9	1	5	3	3	2	0.5	0	0	2	0	0	2	3	2
1	4	1	9	1	5	3	3	2	0.5	0	0	2	0	0	2	3	2
1	4	1	9	1	5	3	3	2	0.5	0	0	2	0	0	2	3	2
2	7	1	13	1	3	2	2	3	0.5	0	0	1	1	0	2	3	2
4	7	1	14	1	1	2	2	3	0.5	0	0	1	0.5	0.5	2	3	1
1	7	1	12	1	5	2	4	3	0	0	0.5	0.5	0.5	1	2	3	2
1	7	1	12	1	5	2	4	3	0	0	0.5	0.5	0.5	1	2	3	2
1	7	1	13	1	4	3	4	4	0	0	0.5	1	0.5	0.5	2	3	2
1	7	1	13	1	4	3	4	4	0	0	0.5	1	0.5	0.5	2	3	2
1	11	1	17	1	5	2	2	3	0	0.5	0	0	1	1	2	3	3
1	11	1	17	1	5	2	2	3	0	0.5	0	0	1	1	2	3	3
2	7	1	13	1	3	2	2	2	0	0	0.5	0	2	0	2	3	3
2	8	1	14	1	5	2	4	4	0.5	0	0	1	0	1	3	3	2
1	3	1	9	1	3	3	3	4	0.5	0	0	1	0.5	0.5	3	3	2
1	3	1	9	1	3	3	3	4	0.5	0	0	1	0.5	0.5	3	3	2
1	10	1	15	1	6	1	3	3	0	0.5	0	0	2	0	3	3	2
1	10	1	15	1	6	1	3	3	0	0.5	0	0	2	0	3	3	2
3	7	1	13	1	3	2	3	2	0.5	0	0	1	1	0	0	0	3
1	3	1	9	1	4	2	4	3	0	0	1	0	0.5	0	0.5	0	2
1	3	1	9	1	4	2	4	3	0	0	1	0	0.5	0	0.5	0	2
2	8	1	14	1	3	3	2	4	0.5	0	0	1	0.5	0	2	0.5	2
1	3	1	8	1	3	3	2	3	0	0	0.5	1	0.5	0	3	0.5	1
1	3	1	8	1	3	3	2	3	0	0	0.5	1	0.5	0	3	0.5	1
1	7	1	13	1	3	3	4	3	0.5	0	0	0	0.5	1	1	2	1
1	7	1	13	1	3	3	4	3	0.5	0	0	0	0.5	1	1	2	1
3	7	1	13	1	2	2	2	2	0.5	0	0	1	0.5	0	1	2	2
1	7	1	13	1	3	2	4	3	0	0	0.5	1	0.5	0	1	2	2
1	7	1	13	1	3	2	4	3	0	0	0.5	1	0.5	0	1	2	2
1	7	1	14	1	6	2	4	4	0.5	0	0	1	0	0.5	2	1	1
1	7	1	13	1	3	2	4	2	0	0.5	0	0.5	1	0	2	2	2
1	7	1	13	1	3	2	4	2	0	0.5	0	0.5	1	0	2	2	2
1	6	1	11	1	6	2	3	3	0	0.5	0	0	0.5	1	3	2	1
1	6	1	11	1	6	2	3	3	0	0.5	0	0	0.5	1	3	2	1
1	5	1	11	1	5	3	4	3	0	0.5	0	0	0.5	1	2	3	2
1	5	1	11	1	5	3	4	3	0	0.5	0	0	0.5	1	2	3	2
1	10	1	15	1	4	3	3	3	0	0.5	0	0.5	1	0	3	3	3
1	10	1	15	1	4	3	3	3	0	0.5	0	0.5	1	0	3	3	3
1	10	1	16	1	4	1	3	3	0	0.5	0	0.5	1	0	3	3	2
1	10	1	16	1	4	1	3	3	0	0.5	0	0.5	1	0	3	3	2
1	5	1	10	1	4	2	3	3	0.5	0	0	1	0.5	0	1	0.5	2
1	5	1	10	1	4	2	3	3	0.5	0	0	1	0.5	0	1	0.5	2
1	3	1	9	1	3	3	3	4	0.5	0	0	1	0.5	0	1	0.5	2
1	3	1	9	1	3	3	3	4	0.5	0	0	1	0.5	0	1	0.5	2
2	8	1	14	1	2	1	3	4	0.5	0	0	1	0.5	0	1	0	2
1	6	1	11	1	4	2	3	3	0	0	0.5	1	0	0	2	0.5	1
1	6	1	11	1	4	2	3	3	0	0	0.5	1	0	0	2	0.5	1
1	5	1	10	1	3	3	3	2	0.5	0	0	1	0	0	1	2	2
1	5	1	10	1	3	3	3	2	0.5	0	0	1	0	0	1	2	2
1	4	1	9	1	2	2	4	3	0.5	0	0	0.5	0.5	0	2	2	2
1	4	1	9	1	2	2	4	3	0.5	0	0	0.5	0.5	0	2	2	2
1	6	1	11	1	5	3	3	3	0	0.5	0	0.5	0.5	0	2	2	2
1	6	1	11	1	5	3	3	3	0	0.5	0	0.5	0.5	0	2	2	2
1	7	1	12	1	4	2	3	3	0	0	0.5	0	0.5	0.5	2	2	1
1	7	1	12	1	4	2	3	3	0	0	0.5	0	0.5	0.5	2	2	1
1	10	1	15	1	4	2	3	3	0	0.5	0	0	1	0	2	2	2
1	10	1	15	1	4	2	3	3	0	0.5	0	0	1	0	2	2	2
1	3	1	8	1	3	2	3	2	0	0.5	0	0.5	0.5	0	2	2	3
1	3	1	8	1	3	2	3	2	0	0.5	0	0.5	0.5	0	2	2	3
1	7	1	12	1	3	2	3	4	0	0	0.5	0.5	0	0.5	2	2	1
1	7	1	12	1	3	2	3	4	0	0	0.5	0.5	0	0.5	2	2	1
1	10	1	16	1	5	2	4	3	0	0.5	0	0.5	0.5	0	2	3	3
1	10	1	16	1	5	2	4	3	0	0.5	0	0.5	0.5	0	2	3	3
1	7	1	12	1	3	2	3	3	0	0	0.5	0	0.5	0.5	2	3	3
1	7	1	12	1	3	2	3	3	0	0	0.5	0	0.5	0.5	2	3	3
2	9	1	17	1	4	2	2	2	0.5	0	0	1	0	0	3	3	2
4	9	1	15	1	4	3	2	3	0	0.5	0	0	0.5	0.5	3	3	2
3	7	1	14	1	4	2	4	3	0.5	0	0	1	0	0	0.5	0.5	3
3	9	1	16	1	2	3	1	2	0.5	0	0	1	0	0	0.5	0.5	2
1	7	1	13	1	6	2	4	3	0	0.5	0	0	1	0	1	0	1
1	7	1	13	1	6	2	4	3	0	0.5	0	0	1	0	1	0	1
1	6	1	12	1	6	2	4	3	0	0.5	0	0	1	0	1	1	1
1	6	1	12	1	6	2	4	3	0	0.5	0	0	1	0	1	1	1
1	4	1	9	1	3	2	3	3	0	0.5	0	0	1	0	1	1	2
1	4	1	9	1	3	2	3	3	0	0.5	0	0	1	0	1	1	2
1	6	1	11	1	1	1	4	3	0	0.5	0	0	0.5	0.5	0.5	1	2
1	6	1	11	1	1	1	4	3	0	0.5	0	0	0.5	0.5	0.5	1	2
2	8	1	15	1	6	2	4	3	0	0	0	0	2	0	2	2	2
3	7	1	14	1	6	2	4	4	0	0	0	1	0	1	0.5	2	3
3	9	1	16	1	6	2	2	4	0	0	0	1	0.5	0.5	1	1	3
3	7	1	13	1	4	3	4	4	0	0	0	1	0.5	0.5	2	2	2
1	7	1	11	1	5	2	3	3	0	0	0	1	1	0	2	1	3
1	7	1	11	1	5	2	3	3	0	0	0	1	1	0	2	1	3
3	9	1	15	1	4	3	3	2	0	0	0	0.5	1	0.5	2	1	2
2	7	1	13	1	4	2	4	4	0	0	0	1	1	0	1	2	2
3	9	1	15	1	4	2	4	3	0	0	0	1	0.5	0.5	1	2	3
3	9	1	15	1	4	2	2	2	0	0	0	0.5	0.5	1	0.5	2	3
2	7	1	13	1	4	2	2	4	0	0	0	2	0	0	1	2	3
3	7	1	14	1	2	3	4	2	0	0	0	1	0.5	0.5	2	2	3
2	7	1	14	1	3	2	3	3	0	0	0	1	0.5	0.5	2	2	2
2	7	1	14	1	3	2	2	4	0	0	0	2	0	0	0	2	3
2	7	1	13	1	2	3	2	3	0	0	0	2	0	0	1	2	3
2	7	1	13	1	3	1	3	3	0	0	0	1	0.5	0.5	1	2	3
2	8	1	14	1	6	2	4	3	0	0	0	0.5	1	0.5	2	3	3
2	7	1	12	1	5	3	4	4	0	0	0	0.5	0.5	1	2	3	2
3	7	1	13	1	4	3	3	4	0	0	0	1	0.5	0.5	1	3	1
1	7	1	12	1	4	2	3	4	0	0	0	2	0	0	2	3	3
1	7	1	12	1	4	2	3	4	0	0	0	2	0	0	2	3	3
1	10	1	15	1	4	2	3	3	0	0	0	2	0	0	2	3	2
1	10	1	15	1	4	2	3	3	0	0	0	2	0	0	2	3	2
2	7	1	13	1	4	2	2	3	0	0	0	2	0	0	1	3	3
2	7	1	13	1	3	2	2	3	0	0	0	0.5	0.5	1	2	3	2
2	7	1	14	1	3	1	2	2	0	0	0	1	0.5	0.5	2	3	3
2	7	1	13	1	1	1	2	2	0	0	0	1	0.5	0.5	0.5	3	2
1	7	1	14	1	6	2	4	3	0	0	0	0.5	0.5	1	3	1	1
2	8	1	14	1	6	2	4	3	0	0	0	2	0	0	3	2	2
1	7	1	12	1	4	3	4	3	0	0	0	1	1	0	3	1	2
1	7	1	12	1	4	3	4	3	0	0	0	1	1	0	3	1	2
2	8	1	14	1	5	2	4	3	0	0	0	0.5	0.5	1	3	2	2
4	7	1	13	1	3	3	3	3	0	0	0	0.5	0.5	1	3	2	2
3	7	1	13	1	4	1	4	4	0	0	0	1	0.5	0.5	3	1	1
1	11	1	16	1	4	1	3	2	0	0	0	0	1	1	3	2	1
1	11	1	16	1	4	1	3	2	0	0	0	0	1	1	3	2	1
1	7	1	13	1	2	2	3	2	0	0	0	0	1	1	3	1	2
1	7	1	13	1	2	2	3	2	0	0	0	0	1	1	3	1	2
1	11	1	16	1	2	2	3	2	0	0	0	0	0	2	3	2	4
1	11	1	16	1	2	2	3	2	0	0	0	0	0	2	3	2	4
1	6	1	12	1	6	2	4	4	0	0	0	1	1	0	3	3	2
1	6	1	12	1	6	2	4	4	0	0	0	1	1	0	3	3	2
4	7	1	13	1	6	2	4	2	0	0	0	0.5	1	0.5	3	3	2
1	11	1	16	1	5	3	4	2	0	0	0	1	1	0	3	3	4
1	11	1	16	1	5	3	4	2	0	0	0	1	1	0	3	3	4
1	11	1	16	1	5	2	3	2	0	0	0	0	2	0	3	3	2
1	11	1	16	1	5	2	3	2	0	0	0	0	2	0	3	3	2
3	9	1	15	1	4	3	2	4	0	0	0	2	0	0	3	3	1
3	9	1	16	1	4	3	2	3	0	0	0	2	0	0	3	3	3
3	9	1	15	1	3	2	3	3	0	0	0	2	0	0	3	3	2
2	8	1	15	1	1	1	2	2	0	0	0	1	0.5	0.5	3	3	3
1	4	1	9	1	5	3	3	3	0	0.5	0	0	0.5	0	2	1	2
1	4	1	9	1	5	3	3	3	0	0.5	0	0	0.5	0	2	1	2
1	3	1	8	1	3	2	3	3	0	0.5	0	0	0.5	0	3	0	3
1	3	1	8	1	3	2	3	3	0	0.5	0	0	0.5	0	3	0	3
1	4	1	9	1	4	2	3	3	0.5	0	0	0.5	0	0	2	2	1
1	4	1	9	1	4	2	3	3	0.5	0	0	0.5	0	0	2	2	1
1	3	1	9	1	3	2	3	3	0.5	0	0	0.5	0	0	2	2	2
1	3	1	9	1	3	2	3	3	0.5	0	0	0.5	0	0	2	2	2
1	3	1	8	1	5	3	4	4	0	0.5	0	0.5	0	0	2	2	2
1	3	1	8	1	5	3	4	4	0	0.5	0	0.5	0	0	2	2	2
1	6	1	11	1	5	1	3	3	0	0.5	0	0	0.5	0	2	2	1
1	6	1	11	1	5	1	3	3	0	0.5	0	0	0.5	0	2	2	1
1	6	1	12	1	3	3	3	3	0	0.5	0	0	0.5	0	2	2	2
1	6	1	12	1	3	3	3	3	0	0.5	0	0	0.5	0	2	2	2
1	7	1	14	1	2	1	4	2	0	0.5	0	0	0.5	0	2	2	2
1	6	1	12	1	3	1	3	3	0	0.5	0	0	0.5	0	3	2	3
1	6	1	12	1	3	1	3	3	0	0.5	0	0	0.5	0	3	2	3
1	4	1	9	1	3	3	4	3	0.5	0	0	0.5	0	0	3	3	2
1	4	1	9	1	3	3	4	3	0.5	0	0	0.5	0	0	3	3	2
2	8	1	15	1	5	1	2	3	0.5	0	0	0.5	0	0	3	3	3
3	9	1	16	1	3	2	3	3	0.5	0	0	0.5	0	0	3	3	2
2	8	1	15	1	3	2	1	2	0.5	0	0	0.5	0	0	3	3	3
1	7	1	12	1	6	2	4	3	0	0.5	0	0.5	0	0	3	3	2
1	7	1	12	1	6	2	4	3	0	0.5	0	0.5	0	0	3	3	2
1	4	1	10	1	6	2	3	3	0	0.5	0	0	0.5	0	3	3	2
1	4	1	10	1	6	2	3	3	0	0.5	0	0	0.5	0	3	3	2
1	7	1	12	1	6	2	3	3	0.5	0	0	0.5	0	0	1	1	1
1	7	1	12	1	6	2	3	3	0.5	0	0	0.5	0	0	1	1	1
1	3	1	9	1	4	2	4	3	0.5	0	0	0.5	0	0	1	1	1
1	3	1	9	1	4	2	4	3	0.5	0	0	0.5	0	0	1	1	1
2	7	1	13	1	2	3	4	3	0.5	0	0	0.5	0	0	0	0	3
1	3	1	8	1	3	2	3	3	0.5	0	0	0.5	0	0	0.5	0.5	3
1	3	1	8	1	3	2	3	3	0.5	0	0	0.5	0	0	0.5	0.5	3
1	6	1	11	1	2	2	4	4	0.5	0	0	0.5	0	0	1	1	1
1	6	1	11	1	2	2	4	4	0.5	0	0	0.5	0	0	1	1	1
1	7	1	13	1	5	3	3	3	0	0.5	0	0	0.5	0	0.5	0.5	2
1	7	1	13	1	5	3	3	3	0	0.5	0	0	0.5	0	0.5	0.5	2
1	3	1	8	1	4	2	4	3	0	0.5	0	0	0.5	0	1	0.5	1
1	3	1	8	1	4	2	4	3	0	0.5	0	0	0.5	0	1	0.5	1
1	4	1	10	1	4	2	3	2	0	0	0.5	0	0	0.5	0.5	0.5	1
1	4	1	10	1	4	2	3	2	0	0	0.5	0	0	0.5	0.5	0.5	1
1	6	1	12	1	4	2	3	3	0	0	0.5	0.5	0	0	1	1	1
1	6	1	12	1	4	2	3	3	0	0	0.5	0.5	0	0	1	1	1
3	7	1	13	1	6	2	4	4	0	0	0	1	0	0.5	2	1	1
3	7	1	13	1	6	2	4	4	0	0	0	1	0	0.5	2	1	2
2	7	1	13	1	5	3	4	3	0	0	0	1	0.5	0	1	2	1
1	8	1	16	1	6	2	3	3	0	0	0	0	1	0.5	2	2	3
1	8	1	16	1	6	2	3	3	0	0	0	0	1	0.5	2	2	3
3	9	1	15	1	4	3	4	4	0	0	0	1	0.5	0	2	1	1
1	7	1	12	1	5	2	3	3	0	0	0	0	1	0.5	1	1	2
1	7	1	12	1	5	2	3	3	0	0	0	0	1	0.5	1	1	2
3	7	1	13	1	4	3	2	4	0	0	0	1	0.5	0	1	1	3
2	7	1	14	1	3	3	2	2	0	0	0	1	0.5	0	2	2	2
2	7	1	12	1	4	2	2	4	0	0	0	0.5	0.5	0.5	0.5	1	2
3	7	1	13	1	3	2	4	4	0	0	0	0.5	0.5	0.5	1	2	2
3	9	1	15	1	3	2	3	2	0	0	0	1	0.5	0	2	1	2
1	3	1	9	1	4	1	3	3	0	0	0	1	0.5	0	2	2	1
1	3	1	9	1	4	1	3	3	0	0	0	1	0.5	0	2	2	1
3	9	1	15	1	3	2	3	2	0	0	0	0.5	1	0	2	2	3
2	7	1	13	1	1	3	4	4	0	0	0	0.5	0.5	0.5	2	1	1
3	7	1	13	1	1	3	2	1	0	0	0	1	0	0.5	1	2	2
2	7	1	14	1	1	2	1	2	0	0	0	0.5	0	1	0.5	2	3
3	7	1	13	1	4	3	4	3	0	0	0	0.5	0.5	0.5	2	3	1
3	7	1	14	1	5	2	2	2	0	0	0	0.5	0.5	0.5	2	3	3
2	8	1	14	1	4	2	4	4	0	0	0	1	0	0.5	2	3	2
3	9	1	16	1	4	2	3	4	0	0	0	1	0.5	0	2	3	3
2	7	1	13	1	4	2	2	2	0	0	0	0.5	0.5	0.5	0	3	2
2	9	1	15	1	4	2	1	3	0	0	0	1	0	0.5	0	3	3
3	7	1	14	1	3	2	4	4	0	0	0	0.5	0.5	0.5	2	3	2
3	7	1	14	1	3	2	4	2	0	0	0	1	0.5	0	1	3	2
3	7	1	14	2	2	3	3	3	0	0	0	1	0	0.5	2	3	2
3	7	1	15	1	2	3	2	3	0	0	0	0.5	0.5	0.5	1	3	2
1	3	1	8	1	2	2	4	3	0	0	0	0.5	0.5	0.5	1	3	1
1	3	1	8	1	2	2	4	3	0	0	0	0.5	0.5	0.5	1	3	1
1	4	1	9	1	1	2	3	1	0	0	0	1	0.5	0	2	3	1
1	4	1	9	1	1	2	3	1	0	0	0	1	0.5	0	2	3	1
3	7	1	13	1	1	1	3	1	0	0	0	0	1	0.5	2	3	1
1	7	1	12	1	5	2	3	2	0	0	0	1	0.5	0	3	2	2
1	7	1	12	1	5	2	3	2	0	0	0	1	0.5	0	3	2	2
2	8	1	14	1	5	2	2	3	0	0	0	1	0	0.5	3	1	2
3	9	1	15	1	2	2	4	3	0	0	0	0.5	0.5	0.5	3	2	3
1	11	1	16	1	6	2	4	3	0	0	0	0	1	0.5	3	3	3
1	11	1	16	1	6	2	4	3	0	0	0	0	1	0.5	3	3	3
2	9	1	15	1	6	2	3	4	0	0	0	1	0.5	0	3	3	2
2	8	1	16	1	5	3	3	4	0	0	0	0.5	0.5	0.5	3	3	2
3	7	1	14	1	4	3	4	2	0	0	0	0.5	0.5	0.5	3	3	1
1	7	1	12	1	4	2	3	3	0	0	0	0.5	0.5	0.5	3	3	1
1	7	1	12	1	4	2	3	3	0	0	0	0.5	0.5	0.5	3	3	1
1	11	1	17	1	4	2	3	3	0	0	0	0.5	0.5	0.5	3	3	3
1	11	1	17	1	4	2	3	3	0	0	0	0.5	0.5	0.5	3	3	3
2	7	1	13	1	3	3	2	4	0	0	0	1	0	0.5	3	3	2
2	7	1	13	1	3	2	3	2	0	0	0	1	0.5	0	3	3	3
2	9	1	15	1	4	1	2	2	0	0	0	1	0	0.5	3	3	3
3	9	1	16	1	4	1	2	3	0	0	0	0.5	0.5	0.5	3	3	3
3	9	1	15	1	2	3	2	2	0	0	0	1	0	0.5	3	3	2
3	9	1	16	1	3	2	1	3	0	0	0	1	0	0.5	3	3	3
1	3	1	8	1	1	3	3	2	0	0	0	0.5	1	0	3	3	2
1	3	1	8	1	1	3	3	2	0	0	0	0.5	1	0	3	3	2
3	9	1	15	1	1	3	3	3	0	0	0	0.5	0.5	0.5	3	3	3
2	9	1	16	1	6	2	2	2	0.5	0	0	0	0	0	2	3	3
1	4	1	9	1	5	2	4	2	0	0.5	0	0	0	0	1	1	1
1	4	1	9	1	5	2	4	2	0	0.5	0	0	0	0	1	1	1
1	5	1	10	1	4	2	4	4	0	0	0.5	0	0	0	1	2	3
1	5	1	10	1	4	2	4	4	0	0	0.5	0	0	0	1	2	3
2	7	1	14	1	2	1	3	2	0	0	0	1	0	0	3	0.5	2
1	7	1	12	1	6	2	4	2	0	0	0	0.5	0.5	0	2	2	1
1	7	1	12	1	6	2	4	2	0	0	0	0.5	0.5	0	2	2	1
2	8	1	14	1	4	3	3	4	0	0	0	1	0	0	2	2	2
3	7	1	13	1	3	3	3	4	0	0	0	1	0	0	2	2	1
3	7	1	13	1	4	2	3	2	0	0	0	1	0	0	1	2	2
3	9	1	15	1	4	2	2	2	0	0	0	0.5	0	0.5	2	2	3
3	7	1	14	1	4	1	4	1	0	0	0	1	0	0	1	2	3
1	4	1	9	1	3	2	4	4	0	0	0	0	0.5	0.5	1	2	3
1	4	1	9	1	3	2	4	4	0	0	0	0	0.5	0.5	1	2	3
2	7	1	14	1	3	2	3	3	0	0	0	1	0	0	1	2	2
3	9	1	16	1	2	2	1	3	0	0	0	1	0	0	2	2	2
2	7	1	14	1	1	1	1	2	0	0	0	1	0	0	2	2	2
2	8	1	13	1	6	2	3	4	0	0	0	0.5	0	0.5	2	3	2
2	8	1	14	1	6	2	3	2	0	0	0	0	1	0	2	3	3
2	7	1	12	1	4	3	4	3	0	0	0	0	0	1	2	3	2
3	9	1	15	1	4	3	4	3	0	0	0	1	0	0	2	3	2
2	8	1	14	1	5	2	3	4	0	0	0	0.5	0.5	0	2	3	3
3	7	1	14	1	4	3	3	4	0	0	0	0.5	0.5	0	0.5	3	2
3	7	1	13	1	4	2	4	3	0	0	0	0.5	0	0.5	2	3	2
4	7	1	14	1	4	2	3	3	0	0	0	0.5	0	0.5	2	3	2
3	7	1	13	1	4	2	2	4	0	0	0	1	0	0	2	3	2
4	7	1	13	1	2	2	2	2	0	0	0	1	0	0	1	3	4
3	7	1	13	1	1	2	2	4	0	0	0	0	0.5	0.5	2	3	2
3	7	1	13	1	1	1	4	2	0	0	0	0	0.5	0.5	1	3	3
1	7	1	12	1	4	2	4	3	0	0	0	1	0	0	3	2	2
1	7	1	12	1	4	2	4	3	0	0	0	1	0	0	3	2	2
4	7	1	13	1	2	3	2	4	0	0	0	0.5	0	0.5	3	2	2
3	9	1	15	1	1	1	2	4	0	0	0	1	0	0	3	2	2
2	7	1	13	1	6	2	4	4	0	0	0	1	0	0	3	3	1
2	8	1	14	1	6	2	4	4	0	0	0	0.5	0.5	0	3	3	1
2	7	1	15	1	5	2	3	4	0	0	0	0.5	0	0.5	3	3	2
1	7	1	14	1	4	3	3	4	0	0	0	1	0	0	3	3	2
3	9	1	16	1	4	2	2	3	0	0	0	0.5	0.5	0	3	3	2
1	7	1	12	1	3	2	3	3	0	0	0	1	0	0	3	3	5
1	7	1	12	1	3	2	3	3	0	0	0	1	0	0	3	3	5
3	7	1	16	1	1	3	4	3	0	0	0	0.5	0.5	0	3	3	4
1	11	1	17	1	1	2	3	3	0	0	0	0	1	0	3	3	1
1	11	1	17	1	1	2	3	3	0	0	0	0	1	0	3	3	1
1	6	1	11	1	6	2	4	3	0	0	0	0.5	0.5	0	1	1	2
1	6	1	11	1	6	2	4	3	0	0	0	0.5	0.5	0	1	1	2
1	7	1	12	1	6	2	4	3	0	0	0	0.5	0	0.5	2	1	2
1	7	1	12	1	6	2	4	3	0	0	0	0.5	0	0.5	2	1	2
1	7	1	12	1	6	2	3	3	0	0	0	0	1	0	2	1	2
1	7	1	12	1	6	2	3	3	0	0	0	0	1	0	2	1	2
3	7	1	13	1	5	2	4	2	0	0	0	0.5	0	0.5	0.5	1	2
1	7	1	13	1	5	2	3	2	0	0	0	0.5	0.5	0	1	1	2
1	7	1	13	1	5	2	3	2	0	0	0	0.5	0.5	0	1	1	2
2	8	1	14	1	6	1	3	2	0	0	0	0.5	0.5	0	2	1	2
2	8	1	14	1	5	2	2	3	0	0	0	0.5	0.5	0	2	1	3
1	6	1	12	1	4	2	3	4	0	0	0	1	0	0	1	0.5	1
1	6	1	12	1	4	2	3	4	0	0	0	1	0	0	1	0.5	1
4	7	1	8	1	3	3	3	3	0	0	0	0.5	0	0.5	2	1	3
3	9	1	16	1	4	2	2	2	0	0	0	0.5	0.5	0	0.5	1	3
2	7	1	12	1	3	2	2	4	0	0	0	1	0	0	1	1	3
1	3	1	9	1	3	1	3	3	0	0	0	1	0	0	1	1	2
1	3	1	9	1	3	1	3	3	0	0	0	1	0	0	1	1	2
2	7	1	13	1	1	2	4	1	0	0	0	0.5	0.5	0	0.5	0.5	3
3	7	1	13	1	1	2	2	2	0	0	0	0.5	0.5	0	0	0	2
3	9	1	16	1	1	2	1	1	0	0	0	0.5	0	0.5	0	0.5	3
3	9	1	15	1	1	1	1	2	0	0	0	1	0	0	2	1	2
1	7	1	13	1	5	3	3	3	0	0	0	0	0.5	0	1	2	2
1	7	1	13	1	5	3	3	3	0	0	0	0	0.5	0	1	2	2
3	7	1	13	1	6	1	3	3	0	0	0	0	0	0.5	2	2	3
3	9	1	15	1	4	3	2	2	0	0	0	0.5	0	0	2	2	2
1	7	1	12	1	5	1	3	3	0	0	0	0	0.5	0	2	2	1
1	7	1	12	1	5	1	3	3	0	0	0	0	0.5	0	2	2	1
3	9	1	16	1	3	3	3	3	0	0	0	0.5	0	0	2	2	2
3	9	1	15	1	3	2	2	2	0	0	0	0	0.5	0	1	2	3
3	7	1	13	1	4	1	1	1	0	0	0	0.5	0	0	2	2	3
1	4	1	10	1	2	2	3	2	0	0	0	0	0	0.5	1	2	3
1	4	1	10	1	2	2	3	2	0	0	0	0	0	0.5	1	2	3
2	7	1	13	1	2	2	2	2	0	0	0	0.5	0	0	1	2	3
3	9	1	16	1	2	1	4	2	0	0	0	0	0	0.5	2	2	3
1	5	1	10	1	5	3	3	3	0	0	0	0.5	0	0	2	3	2
1	5	1	10	1	5	3	3	3	0	0	0	0.5	0	0	2	3	2
1	7	1	12	1	3	3	3	3	0	0	0	0.5	0	0	2	3	3
1	7	1	12	1	3	3	3	3	0	0	0	0.5	0	0	2	3	3
1	5	1	10	1	3	2	4	3	0	0	0	0.5	0	0	2	3	2
1	5	1	10	1	3	2	4	3	0	0	0	0.5	0	0	2	3	2
3	7	1	13	1	2	2	2	4	0	0	0	0.5	0	0	2	3	3
2	9	1	17	1	1	1	2	2	0	0	0	0.5	0	0	1	3	3
4	7	1	14	1	3	2	2	2	0	0	0	0.5	0	0	3	2	2
2	8	1	14	1	6	2	4	4	0	0	0	0	0	0.5	3	3	1
1	10	1	16	1	6	2	3	3	0	0	0	0	0	0.5	3	3	1
1	10	1	16	1	6	2	3	3	0	0	0	0	0	0.5	3	3	1
2	8	1	14	1	4	3	3	4	0	0	0	0.5	0	0	3	3	2
1	5	1	10	1	4	2	4	3	0	0	0	0	0.5	0	3	3	2
1	5	1	10	1	4	2	4	3	0	0	0	0	0.5	0	3	3	2
1	7	1	12	1	4	2	2	3	0	0	0	0	0	0.5	3	3	1
1	7	1	12	1	4	2	2	3	0	0	0	0	0	0.5	3	3	1
2	7	1	13	1	4	2	2	2	0	0	0	0	0.5	0	3	3	2
3	7	1	15	2	3	3	1	4	0	0	0	0.5	0	0	3	3	3
2	7	1	13	1	3	2	2	3	0	0	0	0.5	0	0	3	3	2
2	7	1	13	1	3	1	4	3	0	0	0	0.5	0	0	3	3	3
2	8	1	14	1	1	2	2	2	0	0	0	0.5	0	0	3	3	2
1	4	1	9	1	6	2	4	3	0	0	0	0	0.5	0	1	1	1
1	4	1	9	1	6	2	4	3	0	0	0	0	0.5	0	1	1	1
1	6	1	12	1	4	2	2	2	0	0	0	0	0.5	0	2	0	3
1	6	1	12	1	4	2	2	2	0	0	0	0	0.5	0	2	0	3
3	9	1	14	1	4	1	4	1	0	0	0	0.5	0	0	0	0.5	3
1	4	1	9	1	4	1	4	2	0	0	0	0	0	0.5	2	1	4
1	4	1	9	1	4	1	4	2	0	0	0	0	0	0.5	2	1	4
3	7	1	13	1	3	2	3	2	0	0	0	0.5	0	0	1	1	2
1	5	1	10	1	3	2	3	3	0	0	0	0.5	0	0	2	1	2
1	5	1	10	1	3	2	3	3	0	0	0	0.5	0	0	2	1	2
1	5	1	10	1	1	2	4	2	0	0	0	0	0.5	0	2	1	2
1	5	1	10	1	1	2	4	2	0	0	0	0	0.5	0	2	1	2
1	3	1	8	1	1	1	1	1	0	0	0	0	0	0	3	0	3
1	3	1	8	1	1	1	1	1	0	0	0	0	0	0	3	0	3
4	7	1	13	1	6	2	4	3	0	0	0	0	0	0	2	3	2
1	7	1	12	1	5	3	4	3	0	0	0	0	0	0	2	3	1
1	7	1	12	1	5	3	4	3	0	0	0	0	0	0	2	3	1
1	7	1	12	1	6	2	3	3	0	0	0	0	0	0	2	3	2
1	7	1	12	1	6	2	3	3	0	0	0	0	0	0	2	3	2
2	7	1	13	1	3	3	3	4	0	0	0	0	0	0	0.5	3	2
3	7	1	13	1	4	2	2	4	0	0	0	0	0	0	2	3	2
3	7	1	13	1	4	2	2	2	0	0	0	0	0	0	1	3	4
3	7	1	13	1	2	2	1	2	0	0	0	0	0	0	2	3	3
2	7	1	13	1	1	2	3	4	0	0	0	0	0	0	2	3	3
3	7	1	13	1	2	1	2	1	0	0	0	0	0	0	2	3	1
3	9	1	15	1	1	1	1	1	0	0	0	0	0	0	2	3	2
4	7	1	14	1	6	2	4	4	0	0	0	0	0	0	3	3	2
1	5	1	10	1	5	3	4	4	0	0	0	0	0	0	3	3	1
1	5	1	10	1	5	3	4	4	0	0	0	0	0	0	3	3	1
1	3	1	8	1	5	3	4	4	0	0	0	0	0	0	3	3	3
1	3	1	8	1	5	3	4	4	0	0	0	0	0	0	3	3	3
1	3	1	8	1	6	2	3	1	0	0	0	0	0	0	3	3	2
1	3	1	8	1	6	2	3	1	0	0	0	0	0	0	3	3	2
4	9	1	16	1	6	2	3	4	0	0	0	0	0	0	3	3	3
2	7	1	14	1	4	2	4	2	0	0	0	0	0	0	3	3	4
2	8	1	14	1	5	1	3	3	0	0	0	0	0	0	3	3	3
1	7	1	12	1	4	2	3	2	0	0	0	0	0	0	3	3	2
1	7	1	12	1	4	2	3	2	0	0	0	0	0	0	3	3	2
2	8	1	15	1	3	2	3	3	0	0	0	0	0	0	3	3	2
3	9	1	15	1	2	2	4	3	0	0	0	0	0	0	3	3	3
2	9	1	15	1	2	1	2	2	0	0	0	0	0	0	3	3	3
1	7	1	13	1	2	1	1	1	0	0	0	0	0	0	3	3	4
2	8	1	14	1	1	1	1	2	0	0	0	0	0	0	3	3	3
2	9	1	16	1	6	2	3	4	0	0	0	0	0	0	0	0	2
1	6	1	11	1	6	2	3	2	0	0	0	0	0	0	1	1	1
1	6	1	11	1	6	2	3	2	0	0	0	0	0	0	1	1	1
1	3	1	8	1	5	3	3	1	0	0	0	0	0	0	1	1	1
1	3	1	8	1	5	3	3	1	0	0	0	0	0	0	1	1	1
4	7	1	13	1	5	3	2	3	0	0	0	0	0	0	2	2	2
1	4	1	9	1	6	1	4	2	0	0	0	0	0	0	1	0.5	2
1	4	1	9	1	6	1	4	2	0	0	0	0	0	0	1	0.5	2
1	7	1	12	1	4	3	4	3	0	0	0	0	0	0	2	2	1
1	7	1	12	1	4	3	4	3	0	0	0	0	0	0	2	2	1
2	7	1	13	1	4	3	3	2	0	0	0	0	0	0	0	0	2
3	9	1	15	1	4	2	3	4	0	0	0	0	0	0	1	2	1
1	4	1	9	1	3	2	3	3	0	0	0	0	0	0	0	0	2
1	4	1	9	1	3	2	3	3	0	0	0	0	0	0	0	0	2
1	5	1	11	1	2	3	3	3	0	0	0	0	0	0	1	0	1
1	5	1	11	1	2	3	3	3	0	0	0	0	0	0	1	0	1
1	7	1	12	1	3	2	3	4	0	0	0	0	0	0	2	2	1
1	7	1	12	1	3	2	3	4	0	0	0	0	0	0	2	2	1
3	7	1	13	1	4	1	2	2	0	0	0	0	0	0	0	0	3
3	9	1	15	1	2	2	3	2	0	0	0	0	0	0	0	0	2
2	8	1	14	1	2	2	3	4	0	0	0	0	0	0	1	0	2
1	4	1	9	1	2	1	3	3	0	0	0	0	0	0	1	1	3
1	4	1	9	1	2	1	3	3	0	0	0	0	0	0	1	1	3
3	7	1	13	1	1	2	2	2	0	0	0	0	0	0	0	0	1
1	4	1	10	1	1	1	4	1	0	0	0	0	0	0	0.5	1	3
1	4	1	10	1	1	1	4	1	0	0	0	0	0	0	0.5	1	3
1	3	1	8	1	1	1	3	2	0	0	0	0	0	0	2	2	2
1	3	1	8	1	1	1	3	2	0	0	0	0	0	0	2	2	2
1	11	1	17	1	1	1	1	1	0	0	0	0	0	0	0	0	1
1	11	1	17	1	1	1	1	1	0	0	0	0	0	0	0	0	1
1	11	1	16	1	1	1	1	1	0	0	0	0	0	0	0	0	1
1	11	1	16	1	1	1	1	1	0	0	0	0	0	0	0	0	1
3	9	1	17	1	1	1	1	1	0	0	0	0	0	0	0	0	4
3	9	1	16	1	1	1	1	1	0	0	0	0	0	0	2	0.5	3
2	7	1	13	1	1	1	1	2	0	0	0	0	0	0	2	2	3
3	9	1	16	1	6	3	4	4	3	3	3	3	3	3	3	3	1
1	4	1	10	1	6	3	3	4	3	3	3	3	3	3	3	3	2
1	4	1	10	1	6	3	3	4	3	3	3	3	3	3	3	3	2
1	7	1	13	1	6	3	4	4	2	2	1	3	3	3	2	1	1
1	7	1	13	1	6	3	4	4	2	2	1	3	3	3	2	1	1
1	3	1	9	1	6	3	4	4	2	2	2	2	2	2	2	2	1
1	3	1	9	1	6	3	4	4	2	2	2	2	2	2	2	2	1
1	4	1	9	2	6	3	4	4	2	2	2	2	2	2	2	2	1
1	4	1	9	2	6	3	4	4	2	2	2	2	2	2	2	2	1
1	11	1	17	1	6	3	4	3	2	2	2	2	2	2	2	2	1
1	11	1	17	1	6	3	4	3	2	2	2	2	2	2	2	2	1
1	10	1	16	1	6	3	3	4	2	2	2	2	2	2	2	2	1
1	10	1	16	1	6	3	3	4	2	2	2	2	2	2	2	2	1
1	7	1	13	1	6	3	3	3	2	2	2	2	2	2	2	3	2
1	7	1	13	1	6	3	3	3	2	2	2	2	2	2	2	3	2
3	9	1	15	1	6	3	2	3	3	3	0	3	3	0	3	3	2
1	5	1	11	1	6	3	4	2	3	1	1	3	3	1	1	1	3
1	5	1	11	1	6	3	4	2	3	1	1	3	3	1	1	1	3
1	7	1	12	1	6	3	4	3	3	2	0.5	2	2	1	2	2	1
1	7	1	12	1	6	3	4	3	3	2	0.5	2	2	1	2	2	1
1	7	1	13	1	6	3	4	2	0	3	2	3	1	2	3	2	3
1	7	1	13	1	6	3	4	2	0	3	2	3	1	2	3	2	3
1	7	1	12	1	6	3	3	4	2	2	2	1	1	1	1	1	1
1	7	1	12	1	6	3	3	4	2	2	2	1	1	1	1	1	1
1	6	1	11	1	6	3	4	4	1	2	2	1	2	2	0.5	0.5	1
1	6	1	11	1	6	3	4	4	1	2	2	1	2	2	0.5	0.5	1
1	7	1	14	1	6	3	4	4	3	0.5	0	3	2	3	1	1	1
1	7	1	13	1	6	3	4	2	0	2	1	3	3	3	1	2	2
3	9	1	16	1	6	3	4	4	1	2	1	2	1	3	1	2	1
1	4	1	9	1	6	3	3	2	0.5	2	1	2	2	2	0.5	1	3
1	4	1	9	1	6	3	3	2	0.5	2	1	2	2	2	0.5	1	3
1	11	1	17	1	6	3	3	3	0.5	1	2	2	2	2	2	2	1
1	11	1	17	1	6	3	3	3	0.5	1	2	2	2	2	2	2	1
1	7	1	12	1	6	3	4	4	0.5	1	2	3	2	1	3	0.5	1
1	7	1	12	1	6	3	4	4	0.5	1	2	3	2	1	3	0.5	1
1	7	1	12	1	6	3	4	3	1	3	0	1	3	0.5	0	0	3
1	7	1	12	1	6	3	4	3	1	3	0	1	3	0.5	0	0	3
1	5	1	10	1	6	3	4	3	1	1	2	2	2	0	3	0	1
1	5	1	10	1	6	3	4	3	1	1	2	2	2	0	3	0	1
3	9	1	16	1	6	3	4	3	2	0	0	3	3	3	3	3	2
1	4	1	9	1	6	3	3	2	1	0	3	0	0.5	3	2	1	3
1	4	1	9	1	6	3	3	2	1	0	3	0	0.5	3	2	1	3
2	8	1	14	1	6	3	3	4	2	0.5	0.5	2	2	2	3	3	3
3	9	1	16	1	6	3	3	4	0.5	0.5	0.5	3	3	3	2	3	2
1	7	1	13	1	6	3	4	4	0.5	0.5	0.5	3	3	3	3	3	3
1	11	1	17	1	6	3	4	4	0.5	2	1	1	2	1	3	3	2
1	11	1	17	1	6	3	4	4	0.5	2	1	1	2	1	3	3	2
3	7	1	13	1	6	3	3	3	0.5	1	1	2	2	2	1	2	1
1	4	1	9	1	6	3	3	3	2	1	0.5	2	1	0.5	3	0.5	3
1	4	1	9	1	6	3	3	3	2	1	0.5	2	1	0.5	3	0.5	3
1	4	1	10	1	6	3	2	2	0	3	0.5	0	3	0.5	3	2	4
1	4	1	10	1	6	3	2	2	0	3	0.5	0	3	0.5	3	2	4
1	5	1	10	1	6	3	4	4	2	1	0.5	1	1	0.5	2	3	1
1	5	1	10	1	6	3	4	4	2	1	0.5	1	1	0.5	2	3	1
1	7	1	12	1	6	3	4	2	2	1	0.5	1	1	0	2	2	1
1	7	1	12	1	6	3	4	2	2	1	0.5	1	1	0	2	2	1
1	7	1	12	1	6	3	4	3	0	1	0.5	1	3	3	2	3	2
1	7	1	12	1	6	3	4	3	0	1	0.5	1	3	3	2	3	2
3	9	1	16	1	6	3	4	3	0	0.5	0.5	3	2	3	2	2	2
1	3	1	8	1	6	3	4	3	1	1	1	1	1	1	1	1	1
1	3	1	8	1	6	3	4	3	1	1	1	1	1	1	1	1	1
1	3	1	8	1	6	3	4	2	1	1	1	1	1	1	2	2	1
1	3	1	8	1	6	3	4	2	1	1	1	1	1	1	2	2	1
1	6	1	11	1	6	3	3	3	1	1	1	1	1	1	1	1	1
1	6	1	11	1	6	3	3	3	1	1	1	1	1	1	1	1	1
1	4	1	9	1	6	3	3	2	1	1	1	1	1	1	1	1	3
1	4	1	9	1	6	3	3	2	1	1	1	1	1	1	1	1	3
1	7	1	12	1	6	3	3	3	1	1	1	1	1	1	3	1	3
1	7	1	12	1	6	3	3	3	1	1	1	1	1	1	3	1	3
1	7	1	13	1	6	3	3	4	1	1	1	1	1	1	2	3	1
1	7	1	13	1	6	3	3	4	1	1	1	1	1	1	2	3	1
1	3	1	8	1	6	3	4	4	1	1	1	1	1	1	3	3	2
1	3	1	8	1	6	3	4	4	1	1	1	1	1	1	3	3	2
1	4	1	9	1	6	3	4	4	0	2	0.5	0	2	2	2	0	2
1	4	1	9	1	6	3	4	4	0	2	0.5	0	2	2	2	0	2
1	3	1	8	1	6	3	3	2	2	0.5	0.5	1	0.5	1	1	1	1
1	3	1	8	1	6	3	3	2	2	0.5	0.5	1	0.5	1	1	1	1
1	11	1	17	1	6	3	3	3	0	2	0	0	3	2	3	3	1
1	11	1	17	1	6	3	3	3	0	2	0	0	3	2	3	3	1
2	8	1	14	1	6	3	3	3	0	0	2	2	0	3	3	3	3
1	11	1	16	1	6	3	4	4	0.5	0.5	0.5	2	2	2	3	2	2
1	11	1	16	1	6	3	4	4	0.5	0.5	0.5	2	2	2	3	2	2
2	7	1	15	1	6	3	3	4	0.5	0.5	0.5	2	2	2	2	3	2
1	6	1	11	1	6	3	4	3	1	1	0.5	1	1	1	1	1	3
1	6	1	11	1	6	3	4	3	1	1	0.5	1	1	1	1	1	3
3	9	1	17	1	6	3	4	3	0.5	0	0	2	3	3	3	2	1
1	7	1	13	1	6	3	4	4	0	0	0	3	3	3	0.5	3	1
1	7	1	13	1	6	3	4	4	0	0	0	3	3	3	0.5	3	1
3	7	1	14	1	6	3	4	1	0	0	0	3	3	3	2	3	3
1	3	1	9	1	6	3	3	3	1	1	0	2	2	0	0.5	0.5	1
1	3	1	9	1	6	3	3	3	1	1	0	2	2	0	0.5	0.5	1
1	6	1	11	1	6	3	3	3	0	2	0.5	0	2	0.5	2	2	1
1	6	1	11	1	6	3	3	3	0	2	0.5	0	2	0.5	2	2	1
1	6	1	11	1	6	3	4	3	0.5	0.5	1	2	1	0.5	2	1	2
1	6	1	11	1	6	3	4	3	0.5	0.5	1	2	1	0.5	2	1	2
1	4	1	9	1	6	3	4	3	1	0.5	0	2	0.5	2	1	2	1
1	4	1	9	1	6	3	4	3	1	0.5	0	2	0.5	2	1	2	1
1	3	1	8	1	6	3	4	3	1	0.5	0.5	1	1	1	1	0.5	2
1	3	1	8	1	6	3	4	3	1	0.5	0.5	1	1	1	1	0.5	2
1	11	1	17	1	6	3	3	2	0.5	1	1	0.5	0.5	0.5	3	0.5	3
1	11	1	17	1	6	3	3	2	0.5	1	1	0.5	0.5	0.5	3	0.5	3
1	5	1	10	2	6	3	3	4	1	0.5	0	2	1	1	2	3	1
1	5	1	10	2	6	3	3	4	1	0.5	0	2	1	1	2	3	1
1	7	1	12	1	6	3	3	2	1	0.5	0.5	1	1	0.5	0.5	2	1
1	7	1	12	1	6	3	3	2	1	0.5	0.5	1	1	0.5	0.5	2	1
1	11	1	16	1	6	3	3	3	0	0.5	0.5	2	2	1	3	3	2
1	11	1	16	1	6	3	3	3	0	0.5	0.5	2	2	1	3	3	2
2	8	1	14	1	6	3	4	4	0.5	0.5	0.5	0.5	1	2	1	3	2
1	7	1	12	1	6	3	4	4	0.5	0.5	0.5	2	1	0.5	2	3	2
1	7	1	12	1	6	3	4	4	0.5	0.5	0.5	2	1	0.5	2	3	2
3	7	1	13	1	6	3	4	4	0	0	0	3	2	2	3	1	2
2	7	1	14	1	6	3	4	4	0.5	0	0.5	3	1	0.5	2	3	2
1	7	1	14	1	6	3	3	4	0.5	0.5	0.5	1	1	1	0	1	2
1	6	1	11	1	6	3	4	4	0.5	0.5	0.5	1	1	1	1	1	1
1	6	1	11	1	6	3	4	4	0.5	0.5	0.5	1	1	1	1	1	1
1	7	1	12	1	6	3	4	4	0.5	0.5	0.5	1	1	1	1	2	1
1	7	1	12	1	6	3	4	4	0.5	0.5	0.5	1	1	1	1	2	1
1	7	1	13	1	6	3	3	2	0.5	0.5	0.5	1	1	1	1	2	1
1	7	1	13	1	6	3	3	2	0.5	0.5	0.5	1	1	1	1	2	1
3	7	1	12	1	6	3	4	3	0	1	0.5	1	1	1	1	2	2
1	11	1	17	1	6	3	4	4	1	0.5	0	0.5	2	0.5	2	3	2
1	11	1	17	1	6	3	4	4	1	0.5	0	0.5	2	0.5	2	3	2
1	11	1	16	1	6	3	4	3	0	1	0	0	3	1	3	3	1
1	11	1	16	1	6	3	4	3	0	1	0	0	3	1	3	3	1
1	6	1	12	1	6	3	4	4	1	0.5	0	2	0.5	0	2	1	1
1	6	1	12	1	6	3	4	4	1	0.5	0	2	0.5	0	2	1	1
1	4	1	9	1	6	3	3	3	0.5	1	0	1	1	0.5	1	2	2
1	4	1	9	1	6	3	3	3	0.5	1	0	1	1	0.5	1	2	2
1	7	1	13	1	6	3	4	4	0	0.5	0	2	3	0	2	3	1
1	7	1	13	1	6	3	4	4	0	0.5	0	2	3	0	2	3	1
1	6	1	11	1	6	3	4	3	0	0.5	0.5	1	2	0.5	1	1	2
1	6	1	11	1	6	3	4	3	0	0.5	0.5	1	2	0.5	1	1	2
3	7	1	14	1	6	3	4	3	0	0	0	2	2	2	1	3	2
1	7	1	12	1	6	3	1	2	0.5	0	0.5	1	0.5	2	2	3	2
1	7	1	12	1	6	3	1	2	0.5	0	0.5	1	0.5	2	2	3	2
2	8	1	14	1	6	3	4	4	0	1	0	1	2	0.5	2	3	1
1	7	1	13	1	6	3	4	2	0	0	1	3	0	0	0	0	1
1	5	1	10	1	6	3	3	2	0	0	0	3	2	0.5	2	3	2
1	5	1	10	1	6	3	3	2	0	0	0	3	2	0.5	2	3	2
1	7	1	12	1	6	3	3	3	0	1	0	0	3	0	3	2	2
1	7	1	12	1	6	3	3	3	0	1	0	0	3	0	3	2	2
1	10	1	15	1	6	3	3	3	0	0.5	0.5	1	1	1	3	2	2
1	10	1	15	1	6	3	3	3	0	0.5	0.5	1	1	1	3	2	2
3	7	1	14	1	6	3	4	3	0	0	0	1	2	2	1	1	2
1	5	1	10	1	6	3	3	3	0	0.5	0.5	0.5	1	1	1	1	2
1	5	1	10	1	6	3	3	3	0	0.5	0.5	0.5	1	1	1	1	2
2	7	1	13	1	6	3	3	3	0	0	0	2	2	1	2	3	2
2	8	1	14	1	6	3	2	4	1	0	0	0.5	1	1	2	2	2
1	7	1	13	1	6	3	4	3	0	0	1	1	1	0.5	2	3	2
1	7	1	13	1	6	3	4	3	0	0	1	1	1	0.5	2	3	2
3	9	1	15	1	6	3	1	2	0.5	0	0	2	0.5	1	0.5	1	2
1	6	1	11	1	6	3	3	3	0.5	0	0	0.5	1	2	2	2	1
1	6	1	11	1	6	3	3	3	0.5	0	0	0.5	1	2	2	2	1
1	7	1	12	1	6	3	4	4	0	0.5	0	1	2	0	2	2	1
1	7	1	12	1	6	3	4	4	0	0.5	0	1	2	0	2	2	1
1	7	1	13	1	6	3	2	3	0	0	0.5	1	1	1	2	3	2
1	7	1	13	1	6	3	4	3	0.5	0	0	1	1	1	3	3	2
3	7	1	13	1	6	3	4	3	0	0	0	2	1	1	0.5	3	2
1	7	1	13	1	6	3	4	4	0	0.5	0	0	2	0.5	1	2	1
1	7	1	13	1	6	3	4	4	0	0.5	0	0	2	0.5	1	2	1
1	6	1	11	1	6	3	4	4	0	0	0.5	1	1	0.5	2	1	1
1	6	1	11	1	6	3	4	4	0	0	0.5	1	1	0.5	2	1	1
3	9	1	16	1	6	3	4	4	0	0.5	0	1	1	0.5	3	2	2
2	7	1	13	1	6	3	4	4	0	0	0	2	1	0.5	1	1	2
1	7	1	12	1	6	3	4	3	0	0	0	2	1	0.5	2	1	4
1	7	1	12	1	6	3	4	3	0	0	0	2	1	0.5	2	1	4
1	4	1	9	1	6	3	3	2	0	0	0	3	0	0	1	0.5	1
1	4	1	9	1	6	3	3	2	0	0	0	3	0	0	1	0.5	1
3	7	1	13	1	6	3	2	4	0	0	0	1	1	1	0	2	2
4	7	1	13	1	6	3	2	4	0	0	0	1	1	1	2	2	2
1	11	1	17	1	6	3	3	3	0	0	0	1	1	1	3	1	1
1	11	1	17	1	6	3	3	3	0	0	0	1	1	1	3	1	1
1	11	1	17	1	6	3	4	4	0	0	0	0	2	1	3	3	2
1	11	1	17	1	6	3	4	4	0	0	0	0	2	1	3	3	2
2	8	1	14	1	6	3	3	4	0	0	0	1	1	1	3	3	2
2	7	1	13	1	6	3	2	4	0	0	0	2	1	0	3	3	2
2	7	1	13	1	6	3	4	4	0	0	0	1	1	0.5	2	2	1
3	7	1	13	1	6	3	4	2	0	0	0	2	0.5	0	1	3	3
1	11	1	16	1	6	3	3	3	0	0	0	0.5	1	1	2	3	1
1	11	1	16	1	6	3	3	3	0	0	0	0.5	1	1	2	3	1
2	8	1	14	1	6	3	4	4	0	0	0	0.5	1	1	3	2	1
1	4	1	9	1	6	3	4	4	1	0.5	0.5	1	0.5	0.5	1	1	1
1	4	1	9	1	6	3	4	4	1	0.5	0.5	1	0.5	0.5	1	1	1
1	11	1	17	1	6	3	4	4	0.5	1	0.5	0.5	1	0.5	1	1	1
1	11	1	17	1	6	3	4	4	0.5	1	0.5	0.5	1	0.5	1	1	1
1	7	1	12	1	6	3	3	2	0	1	1	0	1	1	1	1	3
1	7	1	12	1	6	3	3	2	0	1	1	0	1	1	1	1	3
1	3	1	8	1	6	3	2	2	1	1	0	1	1	0	3	3	2
1	3	1	8	1	6	3	2	2	1	1	0	1	1	0	3	3	2
1	6	1	11	1	6	3	3	3	0.5	0.5	0.5	1	0.5	0.5	1	1	3
1	6	1	11	1	6	3	3	3	0.5	0.5	0.5	1	0.5	0.5	1	1	3
1	11	1	16	1	6	3	3	4	0	1	0.5	0	1	1	2	1	3
1	11	1	16	1	6	3	3	4	0	1	0.5	0	1	1	2	1	3
1	3	1	8	1	6	3	3	3	0.5	0.5	0.5	0.5	0.5	0.5	2	2	3
1	3	1	8	1	6	3	3	3	0.5	0.5	0.5	0.5	0.5	0.5	2	2	3
3	9	1	16	1	6	3	4	2	0.5	0.5	0.5	0.5	0.5	0.5	2	3	2
1	10	1	16	1	6	3	3	4	0	1	0.5	0	1	0.5	3	3	1
1	10	1	16	1	6	3	3	4	0	1	0.5	0	1	0.5	3	3	1
1	4	1	9	1	6	3	4	3	0.5	0.5	0.5	0.5	0.5	0.5	0.5	0.5	1
1	4	1	9	1	6	3	4	3	0.5	0.5	0.5	0.5	0.5	0.5	0.5	0.5	1
1	11	1	16	1	6	3	3	3	0.5	0.5	0.5	0.5	0.5	0.5	0.5	0.5	2
1	11	1	16	1	6	3	3	3	0.5	0.5	0.5	0.5	0.5	0.5	0.5	0.5	2
1	4	1	9	1	6	3	4	4	0.5	0.5	0.5	0.5	0.5	0	1	1	1
1	4	1	9	1	6	3	4	4	0.5	0.5	0.5	0.5	0.5	0	1	1	1
1	5	1	10	1	6	3	3	2	0	1	0.5	0	1	0	2	3	4
1	5	1	10	1	6	3	3	2	0	1	0.5	0	1	0	2	3	4
3	7	1	13	1	6	3	4	3	0	0.5	0.5	1	0.5	0.5	0.5	1	2
1	10	1	15	1	6	3	4	4	0	0.5	0.5	0.5	0.5	1	1	2	3
1	10	1	15	1	6	3	4	4	0	0.5	0.5	0.5	0.5	1	1	2	3
2	9	1	15	1	6	3	4	2	0	0	1	1	0	1	3	3	3
1	7	1	12	1	6	3	3	3	0.5	0	0.5	0.5	0.5	0.5	1	1	1
1	7	1	12	1	6	3	3	3	0.5	0	0.5	0.5	0.5	0.5	1	1	1
2	9	1	16	1	6	3	4	4	0	0.5	0.5	0	1	0.5	0.5	3	3
1	3	1	8	1	6	3	3	2	0	0.5	0.5	0.5	0.5	0.5	0.5	3	2
1	3	1	8	1	6	3	3	2	0	0.5	0.5	0.5	0.5	0.5	0.5	3	2
1	7	1	12	1	6	3	3	3	0	0.5	0.5	0.5	0.5	0.5	2	2	1
1	7	1	12	1	6	3	3	3	0	0.5	0.5	0.5	0.5	0.5	2	2	1
1	11	1	17	1	6	3	4	3	0.5	0.5	0.5	0	0	0	2	0	2
1	11	1	17	1	6	3	4	3	0.5	0.5	0.5	0	0	0	2	0	2
3	7	1	13	1	6	3	4	3	1	0	0	1	0	0	1	3	3
1	4	1	10	1	6	3	4	4	0.5	0.5	0	0.5	0.5	0	2	3	1
1	4	1	10	1	6	3	4	4	0.5	0.5	0	0.5	0.5	0	2	3	1
1	6	1	12	1	6	3	4	4	0	0.5	0.5	0	0.5	0.5	3	3	1
1	6	1	12	1	6	3	4	4	0	0.5	0.5	0	0.5	0.5	3	3	1
1	7	1	12	1	6	3	4	4	0	1	0	0	1	0	3	3	1
1	7	1	12	1	6	3	4	4	0	1	0	0	1	0	3	3	1
1	6	1	11	1	6	3	3	2	0	1	0	0	0.5	0.5	3	3	1
1	6	1	11	1	6	3	3	2	0	1	0	0	0.5	0.5	3	3	1
1	7	1	12	1	6	3	4	4	0	0.5	0	0	2	0	2	0.5	2
1	7	1	12	1	6	3	4	4	0	0.5	0	0	2	0	2	0.5	2
1	6	1	11	1	6	3	4	3	0	0.5	0	1	1	0	3	1	3
1	6	1	11	1	6	3	4	3	0	0.5	0	1	1	0	3	1	3
1	4	1	9	1	6	3	4	3	0	0.5	0.5	0	0.5	0	2	0	2
1	4	1	9	1	6	3	4	3	0	0.5	0.5	0	0.5	0	2	0	2
1	4	1	10	1	6	3	4	4	0.5	0	0.5	0.5	0	0	1	2	1
1	4	1	10	1	6	3	4	4	0.5	0	0.5	0.5	0	0	1	2	1
1	5	1	10	1	6	3	4	3	1	0	0	0.5	0	0	1	1	1
1	5	1	10	1	6	3	4	3	1	0	0	0.5	0	0	1	1	1
1	7	1	13	1	6	3	4	2	0	1	0	0	0.5	0	1	1	2
1	7	1	13	1	6	3	4	2	0	1	0	0	0.5	0	1	1	2
1	7	1	12	1	6	3	3	4	0.5	0.5	0	0	0	0	3	3	3
1	7	1	12	1	6	3	3	4	0.5	0.5	0	0	0	0	3	3	3
1	3	1	8	1	6	3	3	3	0	0	0.5	1	0	0	2	1	2
1	3	1	8	1	6	3	3	3	0	0	0.5	1	0	0	2	1	2
2	8	1	15	1	6	3	3	3	0.5	0	0	1	0	0	0.5	2	2
1	5	1	11	1	6	3	3	4	0	0	0.5	0.5	0.5	0	1	3	1
1	5	1	11	1	6	3	3	4	0	0	0.5	0.5	0.5	0	1	3	1
1	6	1	11	1	6	3	3	3	0	0	0.5	1	0	0	2	2	1
1	6	1	11	1	6	3	3	3	0	0	0.5	1	0	0	2	2	1
1	4	1	9	1	6	3	4	4	0	0	0.5	0.5	0	0.5	1	1	1
1	4	1	9	1	6	3	4	4	0	0	0.5	0.5	0	0.5	1	1	1
1	7	1	12	1	6	3	3	3	0	0	0.5	0	0.5	0.5	1	1	1
1	7	1	12	1	6	3	3	3	0	0	0.5	0	0.5	0.5	1	1	1
1	6	1	12	1	6	3	4	4	0	0	0	1	0.5	0.5	1	0.5	2
1	6	1	12	1	6	3	4	4	0	0	0	1	0.5	0.5	1	0.5	2
1	7	1	13	1	6	3	4	4	0	0	0	1	1	0	1	2	1
1	7	1	13	1	6	3	4	4	0	0	0	1	1	0	1	2	1
4	9	1	15	2	6	3	3	3	0	0	0	1	0.5	0.5	1	3	2
1	4	1	10	1	6	3	4	4	0	0	0.5	0	0	0.5	2	1	1
1	4	1	10	1	6	3	4	4	0	0	0.5	0	0	0.5	2	1	1
3	7	1	15	1	6	3	4	1	0	0.5	0	0	0.5	0	2	2	1
1	3	1	8	1	6	3	3	4	0	0.5	0	0	0.5	0	3	3	1
1	3	1	8	1	6	3	3	4	0	0.5	0	0	0.5	0	3	3	1
1	7	1	12	1	6	3	4	3	0	0	0	0.5	0.5	0.5	2	1	1
1	7	1	12	1	6	3	4	3	0	0	0	0.5	0.5	0.5	2	1	1
1	7	1	12	1	6	3	4	4	0	0	0	0.5	1	0	2	2	1
1	7	1	12	1	6	3	4	4	0	0	0	0.5	1	0	2	2	1
1	5	1	11	1	6	3	3	3	0	0	0	0.5	0.5	0.5	0	2	1
1	5	1	11	1	6	3	3	3	0	0	0	0.5	0.5	0.5	0	2	1
3	7	1	13	1	6	3	3	3	0	0	0	0.5	0.5	0.5	2	2	1
4	9	1	15	1	6	3	3	2	0	0	0	0.5	0.5	0.5	3	3	2
1	4	1	10	1	6	3	4	4	0	0	0	1	0.5	0	2	0.5	1
1	4	1	10	1	6	3	4	4	0	0	0	1	0.5	0	2	0.5	1
2	8	1	14	1	6	3	4	4	0	0	0.5	0	0	0	3	3	1
1	4	1	10	1	6	3	4	3	0	0.5	0	0	0	0	1	0.5	1
1	4	1	10	1	6	3	4	3	0	0.5	0	0	0	0	1	0.5	1
1	7	1	13	1	6	3	4	4	0	0	0	0.5	0.5	0	3	1	1
1	7	1	13	1	6	3	4	4	0	0	0	0.5	0.5	0	3	1	1
1	7	1	12	1	6	3	4	4	0	0	0	0.5	0.5	0	1	2	1
1	7	1	12	1	6	3	4	4	0	0	0	0.5	0.5	0	1	2	1
1	7	1	13	1	6	3	4	4	0	0	0	0.5	0	0.5	0.5	1	2
1	7	1	13	1	6	3	4	4	0	0	0	0.5	0	0.5	0.5	1	2
1	7	1	14	2	6	3	4	2	0	0	0	1	0	0	1	0	1
3	8	1	13	1	6	3	2	1	0	0	0	0	0.5	0	2	3	1
1	7	1	12	1	6	3	4	4	0	0	0	0	0	0	2	3	1
1	7	1	12	1	6	3	4	4	0	0	0	0	0	0	2	3	1
1	5	1	10	1	6	3	3	3	0	0	0	0	0	0	2	3	3
1	5	1	10	1	6	3	3	3	0	0	0	0	0	0	2	3	3
[truncated: 2,228 more rows]
